# Supplementary material for: An expert curated global legume checklist improves the accuracy of occurrence, biodiversity and taxonomic data
Source: Sci Data. 2022 Nov 17;9:708. doi: 10.1038/s41597-022-01812-6 (PMC9672059; doi:10.1038/s41597-022-01812-6)
Supplement: Supplementary file 1 — Supplementary Table [file 41597_2022_1812_MOESM1_ESM.xlsx]

## Sheet: Online-only Table 1_SDATA-22-00
sort_name	plant_name_id	ipni_id	family	subfamily	tribe/clade	rank	taxon_status	taxon_name	place_of_publication	volume_and_page	first_published	geographic_area	nomenclatural_remarks	accepted_plant_name_id	acc_ipni_id	accepted_name	comments	verified
13	609287	1077629-2	Fabaceae	Caesalpinioideae	Mimosoid clade	Species	Accepted	Abarema abbottii (Rose & Leonard) Barneby & J.W.Grimes	Mem. New York Bot. Gard.	74(1): 105	(1996)	Hispaniola		609287	1077629-2	Abarema abbottii (Rose & Leonard) Barneby & J.W.Grimes
13	331502	132561-2	Fabaceae	Caesalpinioideae	Mimosoid clade	Species	Synonym	Jupunba abbottii (Rose & Leonard) Britton & Rose	N. Amer. Fl.	23: 27	(1928)			609287	1077629-2	Abarema abbottii (Rose & Leonard) Barneby & J.W.Grimes
13	554634	200611-2	Fabaceae	Caesalpinioideae	Mimosoid clade	Species	Synonym	Pithecellobium abbottii Rose & Leonard	J. Washington Acad. Sci.	17: 254	(1927)	Dominican Republic (Caribbean, Southern America)		609287	1077629-2	Abarema abbottii (Rose & Leonard) Barneby & J.W.Grimes
14	609290	989366-1	Fabaceae	Caesalpinioideae	Mimosoid clade	Species	Accepted	Abarema adenophora (Ducke) Barneby & J.W.Grimes	Mem. New York Bot. Gard.	74(1): 74	(1996)	C. & S. Trop. America		609290	989366-1	Abarema adenophora (Ducke) Barneby & J.W.Grimes
14	540119	200615-2	Fabaceae	Caesalpinioideae	Mimosoid clade	Species	Synonym	Pithecellobium adenophorum Ducke	Arq. Inst. Biol. Veg.	4: 5	(1938)			609290	989366-1	Abarema adenophora (Ducke) Barneby & J.W.Grimes
15	609291	989387-1	Fabaceae	Caesalpinioideae	Mimosoid clade	Species	Accepted	Abarema alexandri (Urb.) Barneby & J.W.Grimes	Mem. New York Bot. Gard.	74(1): 101	(1996)	Jamaica		609291	989387-1	Abarema alexandri (Urb.) Barneby & J.W.Grimes
15	331503	132562-2	Fabaceae	Caesalpinioideae	Mimosoid clade	Species	Synonym	Jupunba alexandri (Urb.) Britton & Rose	N. Amer. Fl.	23: 24	(1928)			609291	989387-1	Abarema alexandri (Urb.) Barneby & J.W.Grimes
15	539274	200619-2	Fabaceae	Caesalpinioideae	Mimosoid clade	Species	Synonym	Pithecellobium alexandri (Urb.) Urb.	Symb. Antill.	5: 358	(1908)			609291	989387-1	Abarema alexandri (Urb.) Barneby & J.W.Grimes
15	554629	200620-2	Fabaceae	Caesalpinioideae	Mimosoid clade	Variety	Synonym	Pithecellobium alexandri var. intermedium Urb.	Symb. Antill.	5: 359	(1908)	Jamaica (Caribbean, Southern America)		609291	989387-1	Abarema alexandri (Urb.) Barneby & J.W.Grimes
15	554894	200716-2	Fabaceae	Caesalpinioideae	Mimosoid clade	Variety	Synonym	Pithecellobium jupunba var. alexandri Urb.	Symb. Antill.	2: 258	(1900)	Jamaica (Caribbean, Southern America)		609291	989387-1	Abarema alexandri (Urb.) Barneby & J.W.Grimes
16	609292	989388-1	Fabaceae	Caesalpinioideae	Mimosoid clade	Variety	Accepted	Abarema alexandri var. troyana (Urb.) Barneby & J.W.Grimes	Mem. New York Bot. Gard.	74(1): 103	(1996)	Jamaica		609292	989388-1	Abarema alexandri var. troyana (Urb.) Barneby & J.W.Grimes
16	331555	132576-2	Fabaceae	Caesalpinioideae	Mimosoid clade	Species	Synonym	Jupunba troyana (Urb.) Britton & Rose	N. Amer. Fl.	23: 25	(1928)			609292	989388-1	Abarema alexandri var. troyana (Urb.) Barneby & J.W.Grimes
16	554628	200621-2	Fabaceae	Caesalpinioideae	Mimosoid clade	Variety	Synonym	Pithecellobium alexandri var. troyanum Urb.	Symb. Antill.	5: 359	(1908)	Jamaica (Caribbean, Southern America)		609292	989388-1	Abarema alexandri var. troyana (Urb.) Barneby & J.W.Grimes
17	609295	989384-1	Fabaceae	Caesalpinioideae	Mimosoid clade	Species	Accepted	Abarema asplenifolia (Griseb.) Barneby & J.W.Grimes	Mem. New York Bot. Gard.	74(1): 97	(1996)	Cuba		609295	989384-1	Abarema asplenifolia (Griseb.) Barneby & J.W.Grimes
17	808845	494830-1	Fabaceae	Caesalpinioideae	Mimosoid clade	Species	Synonym	Feuilleea asplenifolia (Griseb.) Kuntze	Revis. Gen. Pl.	1: 187	(1891)			609295	989384-1	Abarema asplenifolia (Griseb.) Barneby & J.W.Grimes
17	331504	132563-2	Fabaceae	Caesalpinioideae	Mimosoid clade	Species	Synonym	Jupunba asplenifolia (Griseb.) Britton & Rose	N. Amer. Fl.	23: 27	(1928)			609295	989384-1	Abarema asplenifolia (Griseb.) Barneby & J.W.Grimes
17	539267	200629-2	Fabaceae	Caesalpinioideae	Mimosoid clade	Species	Synonym	Pithecellobium asplenifolium Griseb.	Cat. Pl. Cub.	: 83	(1866)			609295	989384-1	Abarema asplenifolia (Griseb.) Barneby & J.W.Grimes
17	540149	200630-2	Fabaceae	Caesalpinioideae	Mimosoid clade	Subspecies	Synonym	Pithecellobium asplenifolium subsp. mayarense Borhidi	Acta Bot. Acad. Sci. Hung.	22: 298	(1976 publ. 1977)			609295	989384-1	Abarema asplenifolia (Griseb.) Barneby & J.W.Grimes
18	609296	989358-1	Fabaceae	Caesalpinioideae	Mimosoid clade	Species	Accepted	Abarema auriculata (Benth.) Barneby & J.W.Grimes	Mem. New York Bot. Gard.	74(1): 62	(1996)	Amazon Basin		609296	989358-1	Abarema auriculata (Benth.) Barneby & J.W.Grimes
18	808847	104131-2	Fabaceae	Caesalpinioideae	Mimosoid clade	Species	Synonym	Feuilleea auriculata (Benth.) Kuntze	Revis. Gen. Pl.	1: 187	(1891)			609296	989358-1	Abarema auriculata (Benth.) Barneby & J.W.Grimes
18	539264	200631-2	Fabaceae	Caesalpinioideae	Mimosoid clade	Species	Synonym	Pithecellobium auriculatum Benth.	London J. Bot.	3: 217	(1844)			609296	989358-1	Abarema auriculata (Benth.) Barneby & J.W.Grimes
18	539099	200743-2	Fabaceae	Caesalpinioideae	Mimosoid clade	Species	Synonym	Pithecellobium malacotrichum Harms	Repert. Spec. Nov. Regni Veg.	17: 91	(1921)			609296	989358-1	Abarema auriculata (Benth.) Barneby & J.W.Grimes
19	609297	989364-1	Fabaceae	Caesalpinioideae	Mimosoid clade	Species	Accepted	Abarema barbouriana (Standl.) Barneby & J.W.Grimes	Mem. New York Bot. Gard.	74(1): 70	(1996)	C. & S. Trop. America		609297	989364-1	Abarema barbouriana (Standl.) Barneby & J.W.Grimes
19	627304	8021-2	Fabaceae	Caesalpinioideae	Mimosoid clade	Species	Synonym	Albizia dubia Britton & Killip	Ann. New York Acad. Sci.	35: 132	(1936)	Colombia		609297	989364-1	Abarema barbouriana (Standl.) Barneby & J.W.Grimes
19	540134	319421-2	Fabaceae	Caesalpinioideae	Mimosoid clade	Species	Synonym	Pithecellobium barbourianum Standl.	Contr. Arnold Arbor.	5: 74	(1933)			609297	989364-1	Abarema barbouriana (Standl.) Barneby & J.W.Grimes
19	539105	200683-2	Fabaceae	Caesalpinioideae	Mimosoid clade	Species	Synonym	Pithecellobium fanshawei Sandwith	Kew Bull.	3: 314	(1948)			609297	989364-1	Abarema barbouriana (Standl.) Barneby & J.W.Grimes
20	609298	989365-1	Fabaceae	Caesalpinioideae	Mimosoid clade	Variety	Accepted	Abarema barbouriana var. arenaria (Ducke) Barneby & J.W.Grimes	Mem. New York Bot. Gard.	74(1): 72	(1996)	S. Trop. America		609298	989365-1	Abarema barbouriana var. arenaria (Ducke) Barneby & J.W.Grimes
20	540152	319423-2	Fabaceae	Caesalpinioideae	Mimosoid clade	Species	Synonym	Pithecellobium arenarium Ducke	Arq. Inst. Biol. Veg.	2: 37	(1935)			609298	989365-1	Abarema barbouriana var. arenaria (Ducke) Barneby & J.W.Grimes
21	895397	77100692-1	Fabaceae	Caesalpinioideae	Mimosoid clade	Species	Accepted	Abarema barnebyana Iganci & M.P.Lima	Kew Bull.	64: 272	(2009)	Brazil (Espírito Santo)		895397	77100692-1	Abarema barnebyana Iganci & M.P.Lima
22	609302	989380-1	Fabaceae	Caesalpinioideae	Mimosoid clade	Species	Accepted	Abarema brachystachya (DC.) Barneby & J.W.Grimes	Mem. New York Bot. Gard.	74(1): 91	(1996)	E. & S. Brazil		609302	989380-1	Abarema brachystachya (DC.) Barneby & J.W.Grimes
22	609380	989379-1	Fabaceae	Caesalpinioideae	Mimosoid clade	Species	Synonym	Abarema obovata (Benth.) Barneby & J.W.Grimes	Mem. New York Bot. Gard.	74(1): 91	(1996)	E. Brazil		609302	989380-1	Abarema brachystachya (DC.) Barneby & J.W.Grimes
22	692229	319429-2	Fabaceae	Caesalpinioideae	Mimosoid clade	Species	Synonym	Calliandra obovata Benth.	London J. Bot.	3: 101	(1844)			609302	989380-1	Abarema brachystachya (DC.) Barneby & J.W.Grimes
22	809050	104283-2	Fabaceae	Caesalpinioideae	Mimosoid clade	Species	Synonym	Feuilleea lusoria (Vell.) Kuntze	Revis. Gen. Pl.	1: 188	(1891)			609302	989380-1	Abarema brachystachya (DC.) Barneby & J.W.Grimes
22	809141	104347-2	Fabaceae	Caesalpinioideae	Mimosoid clade	Species	Synonym	Feuilleea rhombea (Benth.) Kuntze	Revis. Gen. Pl.	1: 189	(1891)			609302	989380-1	Abarema brachystachya (DC.) Barneby & J.W.Grimes
22	865068	319430-2	Fabaceae	Caesalpinioideae	Mimosoid clade	Species	Synonym	Inga brachystachya DC.	Prodr.	2: 440	(1825)			609302	989380-1	Abarema brachystachya (DC.) Barneby & J.W.Grimes
22	374748	508274-1	Fabaceae	Caesalpinioideae	Mimosoid clade	Species	Synonym	Mimosa lusoria Vell.	Fl. Flumin.	11: t. 14	(1831)			609302	989380-1	Abarema brachystachya (DC.) Barneby & J.W.Grimes
22	539143	515002-1	Fabaceae	Caesalpinioideae	Mimosoid clade	Species	Synonym	Pithecellobium lusorium (Vell.) Benth.	London J. Bot.	3: 204	(1844)			609302	989380-1	Abarema brachystachya (DC.) Barneby & J.W.Grimes
22	539552	515086-1	Fabaceae	Caesalpinioideae	Mimosoid clade	Species	Synonym	Pithecellobium rhombeum Benth.	London J. Bot.	3: 217	(1844)			609302	989380-1	Abarema brachystachya (DC.) Barneby & J.W.Grimes
23	609303	319428-2	Fabaceae	Caesalpinioideae	Mimosoid clade	Species	Accepted	Abarema callejasii Barneby & J.W.Grimes	Mem. New York Bot. Gard.	74(1): 85	(1996)	Colombia (Antioquia)		609303	319428-2	Abarema callejasii Barneby & J.W.Grimes
24	609304	989372-1	Fabaceae	Caesalpinioideae	Mimosoid clade	Species	Accepted	Abarema campestris (Spruce ex Benth.) Barneby & J.W.Grimes	Mem. New York Bot. Gard.	74(1): 82	(1996)	N. Brazil		609304	989372-1	Abarema campestris (Spruce ex Benth.) Barneby & J.W.Grimes
24	808883	104155-2	Fabaceae	Caesalpinioideae	Mimosoid clade	Species	Synonym	Feuilleea campestris (Spruce ex Benth.) Kuntze	Revis. Gen. Pl.	1: 187	(1891)			609304	989372-1	Abarema campestris (Spruce ex Benth.) Barneby & J.W.Grimes
24	554699	200644-2	Fabaceae	Caesalpinioideae	Mimosoid clade	Species	Synonym	Pithecellobium campestre Spruce ex Benth.	Trans. Linn. Soc. London	30: 583	(1875)	Pará (Brazil, Southern America)		609304	989372-1	Abarema campestris (Spruce ex Benth.) Barneby & J.W.Grimes
25	609306	319587-2	Fabaceae	Caesalpinioideae	Mimosoid clade	Species	Accepted	Abarema centiflora Barneby & J.W.Grimes	Mem. New York Bot. Gard.	74(1): 109	(1996)	Bolivia		609306	319587-2	Abarema centiflora Barneby & J.W.Grimes
26	609314	989373-1	Fabaceae	Caesalpinioideae	Mimosoid clade	Species	Accepted	Abarema cochleata (Willd.) Barneby & J.W.Grimes	Mem. New York Bot. Gard.	74(1): 83	(1996)	Brazil		609314	989373-1	Abarema cochleata (Willd.) Barneby & J.W.Grimes
26	539133		Fabaceae	Caesalpinioideae	Mimosoid clade	Species	Invalid	Pithecellobium inundatum Mart.	Hort. Reg. Monac.	: 188	(1829)	Brazil	, nom. nud.	609314	989373-1	Abarema cochleata (Willd.) Barneby & J.W.Grimes
26	808905	104174-2	Fabaceae	Caesalpinioideae	Mimosoid clade	Species	Synonym	Feuilleea cochleata (Willd.) Kuntze	Revis. Gen. Pl.	1: 187	(1891)			609314	989373-1	Abarema cochleata (Willd.) Barneby & J.W.Grimes
26	865151	319427-2	Fabaceae	Caesalpinioideae	Mimosoid clade	Species	Synonym	Inga cochleata Willd.	Sp. Pl., ed. 4	, 4: 1020	(1806)			609314	989373-1	Abarema cochleata (Willd.) Barneby & J.W.Grimes
26	374628	1117215-2	Fabaceae	Caesalpinioideae	Mimosoid clade	Species	Synonym	Mimosa cochleata (Willd.) Poir.	Encycl.	, Suppl. 1: 45	(1810)			609314	989373-1	Abarema cochleata (Willd.) Barneby & J.W.Grimes
26	539082	514896-1	Fabaceae	Caesalpinioideae	Mimosoid clade	Species	Synonym	Pithecellobium cochleatum (Willd.) Mart.	Flora	20(2 Beibl.): 115	(1837)			609314	989373-1	Abarema cochleata (Willd.) Barneby & J.W.Grimes
27	609315	989374-1	Fabaceae	Caesalpinioideae	Mimosoid clade	Variety	Accepted	Abarema cochleata var. moniliformis (Barneby & J.W.Grimes) Barneby & J.W.Grimes	Mem. New York Bot. Gard.	74(1): 85	(1996)	N. & NE. Brazil		609315	989374-1	Abarema cochleata var. moniliformis (Barneby & J.W.Grimes) Barneby & J.W.Grimes
27	539161	283201-2	Fabaceae	Caesalpinioideae	Mimosoid clade	Species	Illegitimate	Pithecellobium moniliforme Ducke	Bol. Técn. Inst. Agron. N.	2: 6	(1944)		, nom. illeg.	609315	989374-1	Abarema cochleata var. moniliformis (Barneby & J.W.Grimes) Barneby & J.W.Grimes
27	609371	271442-2	Fabaceae	Caesalpinioideae	Mimosoid clade	Species	Synonym	Abarema moniliformis Barneby & J.W.Grimes	Acta Amazonica	14(1-2 Suppl.): 95	(1984 publ. 1986)	Brazil (Amazonas)		609315	989374-1	Abarema cochleata var. moniliformis (Barneby & J.W.Grimes) Barneby & J.W.Grimes
28	609316	1020872-2	Fabaceae	Caesalpinioideae	Mimosoid clade	Species	Accepted	Abarema cochliacarpos (Gomes) Barneby & J.W.Grimes	Mem. New York Bot. Gard.	74(1): 94	(1996)	E. Brazil		609316	1020872-2	Abarema cochliacarpos (Gomes) Barneby & J.W.Grimes
28	374218	508846-1	Fabaceae	Caesalpinioideae	Mimosoid clade	Species	Illegitimate	Mimosa vaga Vell.	Fl. Flumin.	11: t. 13	(1831)		, nom. illeg.	609316	1020872-2	Abarema cochliacarpos (Gomes) Barneby & J.W.Grimes
28	808906	494891-1	Fabaceae	Caesalpinioideae	Mimosoid clade	Species	Synonym	Feuilleea cochliocarpa (Ortega) Kuntze	Revis. Gen. Pl.	1: 185	(1891)			609316	1020872-2	Abarema cochliacarpos (Gomes) Barneby & J.W.Grimes
28	1003793	60470042-2	Fabaceae	Caesalpinioideae	Mimosoid clade	Species	Synonym	Inga cochliacarpos (Gomes) Mérat & Lens	Dict. Univ. Matière Méd.	3: 606	(1831)			609316	1020872-2	Abarema cochliacarpos (Gomes) Barneby & J.W.Grimes
28	865152	500339-1	Fabaceae	Caesalpinioideae	Mimosoid clade	Species	Synonym	Inga cochlocarpa Mart.	Reise Bras.	2: 549	(1828)			609316	1020872-2	Abarema cochliacarpos (Gomes) Barneby & J.W.Grimes
28	865517	500636-1	Fabaceae	Caesalpinioideae	Mimosoid clade	Species	Synonym	Inga nandinifolia DC.	Prodr.	2: 440	(1825)			609316	1020872-2	Abarema cochliacarpos (Gomes) Barneby & J.W.Grimes
28	505144	507825-1	Fabaceae	Caesalpinioideae	Mimosoid clade	Species	Synonym	Mimosa cochliacarpos Gomes	Observ. Bot.-Med. Nonnullis Bras. Pl.	: 34	(1803)	Brazil (Southern America)		609316	1020872-2	Abarema cochliacarpos (Gomes) Barneby & J.W.Grimes
28	374630		Fabaceae	Caesalpinioideae	Mimosoid clade	Species	Synonym	Mimosa cochliocarpos Ortega	Mem. Math. Phis. Acad. Real Sci. Lisboa	3(Mem. Cor.): 34	(1812)			609316	1020872-2	Abarema cochliacarpos (Gomes) Barneby & J.W.Grimes
28	539265	514860-1	Fabaceae	Caesalpinioideae	Mimosoid clade	Species	Synonym	Pithecellobium avaremotemo Mart.	Flora	20(2 Beibl.): 115	(1837)			609316	1020872-2	Abarema cochliacarpos (Gomes) Barneby & J.W.Grimes
28	539081	200656-2	Fabaceae	Caesalpinioideae	Mimosoid clade	Species	Synonym	Pithecellobium cochliocarpum (Ortega) J.F.Macbr.	Contr. Gray Herb.	59: 3	(1919)			609316	1020872-2	Abarema cochliacarpos (Gomes) Barneby & J.W.Grimes
29	609317	319420-2	Fabaceae	Caesalpinioideae	Mimosoid clade	Species	Accepted	Abarema commutata Barneby & J.W.Grimes	Mem. New York Bot. Gard.	74(1): 65	(1996)	N. South America		609317	319420-2	Abarema commutata Barneby & J.W.Grimes
30	609322	271441-2	Fabaceae	Caesalpinioideae	Mimosoid clade	Species	Accepted	Abarema curvicarpa (H.S.Irwin) Barneby & J.W.Grimes	Acta Amazonica	14(1-2 Suppl.): 95	(1984 publ. 1986)	N. South America		609322	271441-2	Abarema curvicarpa (H.S.Irwin) Barneby & J.W.Grimes
30	540105	283191-2	Fabaceae	Caesalpinioideae	Mimosoid clade	Species	Synonym	Pithecellobium curvicarpum H.S.Irwin	Mem. New York Bot. Gard.	15: 107	(1966)			609322	271441-2	Abarema curvicarpa (H.S.Irwin) Barneby & J.W.Grimes
31	609323	319417-2	Fabaceae	Caesalpinioideae	Mimosoid clade	Variety	Accepted	Abarema curvicarpa var. rodriguesii Barneby & J.W.Grimes	Mem. New York Bot. Gard.	74(1): 57	(1996)	N. Brazil		609323	319417-2	Abarema curvicarpa var. rodriguesii Barneby & J.W.Grimes
32	1014044	77159958-1	Fabaceae	Caesalpinioideae	Mimosoid clade	Species	Accepted	Abarema diamantina E.Guerra, Iganci & M.P.Morim	Phytotaxa	289(1): 80	(2016)	Brazil (Bahia)		1014044	77159958-1	Abarema diamantina E.Guerra, Iganci & M.P.Morim
33	609328	469528-1	Fabaceae	Caesalpinioideae	Mimosoid clade	Species	Accepted	Abarema ferruginea (Benth.) Pittier	Cat. Fl. Venez.	1: 360	(1945)	SE. Venezuela (Roraima-tepui) to Brazil (Serra do Sol)		609328	469528-1	Abarema ferruginea (Benth.) Pittier
33	808967	297793-2	Fabaceae	Caesalpinioideae	Mimosoid clade	Species	Synonym	Feuilleea fulvescens Kuntze	Revis. Gen. Pl.	1: 185	(1891)			609328	469528-1	Abarema ferruginea (Benth.) Pittier
33	539028	514927-1	Fabaceae	Caesalpinioideae	Mimosoid clade	Species	Synonym	Pithecellobium ferrugineum Benth.	London J. Bot.	3: 216	(1844)			609328	469528-1	Abarema ferruginea (Benth.) Pittier
34	609329	469529-1	Fabaceae	Caesalpinioideae	Mimosoid clade	Species	Accepted	Abarema filamentosa (Benth.) Pittier	Trab. Mus. Comercial Venezuela	1: 86	(1927)	NE. Brazil (to Espírito Santo)		609329	469529-1	Abarema filamentosa (Benth.) Pittier
34	865186	500363-1	Fabaceae	Caesalpinioideae	Mimosoid clade	Species	Invalid	Inga crassifolia Klotzsch ex Benth.	Trans. Linn. Soc. London	30: 582	(1875)		, not validly publ.	609329	469529-1	Abarema filamentosa (Benth.) Pittier
34	808956	104214-2	Fabaceae	Caesalpinioideae	Mimosoid clade	Species	Synonym	Feuilleea filamentosa (Benth.) Kuntze	Revis. Gen. Pl.	1: 187	(1891)			609329	469529-1	Abarema filamentosa (Benth.) Pittier
34	865284	500437-1	Fabaceae	Caesalpinioideae	Mimosoid clade	Species	Synonym	Inga filamentosa Mart. ex Colla	Herb. Pedem.	2: 256	(1834)			609329	469529-1	Abarema filamentosa (Benth.) Pittier
34	539016	514928-1	Fabaceae	Caesalpinioideae	Mimosoid clade	Species	Synonym	Pithecellobium filamentosum Benth.	London J. Bot.	5: 106	(1846)			609329	469529-1	Abarema filamentosa (Benth.) Pittier
35	609330	989351-1	Fabaceae	Caesalpinioideae	Mimosoid clade	Species	Accepted	Abarema floribunda (Spruce ex Benth.) Barneby & J.W.Grimes	Mem. New York Bot. Gard.	74(1): 48	(1996)	S. Trop. America		609330	989351-1	Abarema floribunda (Spruce ex Benth.) Barneby & J.W.Grimes
35	808961	104218-2	Fabaceae	Caesalpinioideae	Mimosoid clade	Species	Synonym	Feuilleea floribunda (Spruce ex Benth.) Kuntze	Revis. Gen. Pl.	1: 187	(1891)			609330	989351-1	Abarema floribunda (Spruce ex Benth.) Barneby & J.W.Grimes
35	554896	200690-2	Fabaceae	Caesalpinioideae	Mimosoid clade	Species	Synonym	Pithecellobium floribundum Spruce ex Benth.	Trans. Linn. Soc. London	30: 584	(1875)	Amazonas (Brazil, Southern America)		609330	989351-1	Abarema floribunda (Spruce ex Benth.) Barneby & J.W.Grimes
36	609332	319416-2	Fabaceae	Caesalpinioideae	Mimosoid clade	Species	Accepted	Abarema gallorum Barneby & J.W.Grimes	Mem. New York Bot. Gard.	74(1): 51	(1996)	French Guiana		609332	319416-2	Abarema gallorum Barneby & J.W.Grimes
37	609333	319418-2	Fabaceae	Caesalpinioideae	Mimosoid clade	Species	Accepted	Abarema ganymedea Barneby & J.W.Grimes	Mem. New York Bot. Gard.	74(1): 59	(1996)	Colombia		609333	319418-2	Abarema ganymedea Barneby & J.W.Grimes
38	609334	989385-1	Fabaceae	Caesalpinioideae	Mimosoid clade	Species	Accepted	Abarema glauca (Urb.) Barneby & J.W.Grimes	Mem. New York Bot. Gard.	74(1): 98	(1996)	Bahamas, Cuba to Hispaniola		609334	989385-1	Abarema glauca (Urb.) Barneby & J.W.Grimes
38	331505	132564-2	Fabaceae	Caesalpinioideae	Mimosoid clade	Species	Synonym	Jupunba discolor (Britton) Britton & Rose	N. Amer. Fl.	23: 25	(1928)			609334	989385-1	Abarema glauca (Urb.) Barneby & J.W.Grimes
38	331535	132565-2	Fabaceae	Caesalpinioideae	Mimosoid clade	Species	Synonym	Jupunba glauca (Urb.) Britton & Rose	N. Amer. Fl.	23: 25	(1928)			609334	989385-1	Abarema glauca (Urb.) Barneby & J.W.Grimes
38	331552	132573-2	Fabaceae	Caesalpinioideae	Mimosoid clade	Species	Synonym	Jupunba savannarum (Britton) Britton & Rose	N. Amer. Fl.	23: 25	(1928)			609334	989385-1	Abarema glauca (Urb.) Barneby & J.W.Grimes
38	539069	200669-2	Fabaceae	Caesalpinioideae	Mimosoid clade	Species	Synonym	Pithecellobium discolor Britton	Bull. Torrey Bot. Club	41: 4	(1914)			609334	989385-1	Abarema glauca (Urb.) Barneby & J.W.Grimes
38	539045	514719-1	Fabaceae	Caesalpinioideae	Mimosoid clade	Species	Synonym	Pithecellobium glaucum Urb.	Symb. Antill.	7: 227	(1912)			609334	989385-1	Abarema glauca (Urb.) Barneby & J.W.Grimes
38	539524	200798-2	Fabaceae	Caesalpinioideae	Mimosoid clade	Species	Synonym	Pithecellobium savannarum Britton	Bull. Torrey Bot. Club	41: 4	(1914)			609334	989385-1	Abarema glauca (Urb.) Barneby & J.W.Grimes
39	609341	989354-1	Fabaceae	Caesalpinioideae	Mimosoid clade	Species	Accepted	Abarema idiopoda (S.F.Blake) Barneby & J.W.Grimes	Mem. New York Bot. Gard.	74(1): 53	(1996)	S. Mexico to C. America		609341	989354-1	Abarema idiopoda (S.F.Blake) Barneby & J.W.Grimes
39	627367	8025-2	Fabaceae	Caesalpinioideae	Mimosoid clade	Species	Synonym	Albizia idiopoda (S.F.Blake) Britton & Rose	N. Amer. Fl.	23: 44	(1928)	Trop. America		609341	989354-1	Abarema idiopoda (S.F.Blake) Barneby & J.W.Grimes
39	331551	132572-2	Fabaceae	Caesalpinioideae	Mimosoid clade	Species	Synonym	Jupunba pseudotamarindus Britton	N. Amer. Fl.	23: 193	(1928)			609341	989354-1	Abarema idiopoda (S.F.Blake) Barneby & J.W.Grimes
39	539204	317063-2	Fabaceae	Caesalpinioideae	Mimosoid clade	Species	Synonym	Pithecellobium halogenes Standl.	Publ. Carnegie Inst. Wash.	461: 59	(1935)			609341	989354-1	Abarema idiopoda (S.F.Blake) Barneby & J.W.Grimes
39	539137	200709-2	Fabaceae	Caesalpinioideae	Mimosoid clade	Species	Synonym	Pithecellobium idiopodum S.F.Blake	Contr. Gray Herb.	52: 70	(1917)			609341	989354-1	Abarema idiopoda (S.F.Blake) Barneby & J.W.Grimes
39	539278	514796-1	Fabaceae	Caesalpinioideae	Mimosoid clade	Species	Synonym	Pithecellobium pseudotamarindus (Britton) Standl.	Publ. Field Columb. Mus., Bot. Ser.	4: 212	(1929)			609341	989354-1	Abarema idiopoda (S.F.Blake) Barneby & J.W.Grimes
40	609342	989395-1	Fabaceae	Caesalpinioideae	Mimosoid clade	Species	Accepted	Abarema josephi Barneby & J.W.Grimes	Mem. New York Bot. Gard.	74(1): 109	(1996)	Colombia		609342	989395-1	Abarema josephi Barneby & J.W.Grimes
41	609343	469538-1	Fabaceae	Caesalpinioideae	Mimosoid clade	Species	Accepted	Abarema jupunba (Willd.) Britton & Killip	Ann. New York Acad. Sci.	35: 126	(1936)	Lesser Antilles to S. Trop. America		609343	469538-1	Abarema jupunba (Willd.) Britton & Killip
41	331497	132566-2	Fabaceae	Caesalpinioideae	Mimosoid clade	Species	Invalid	Jupunba jupunba (Willd.) Britton & Rose	N. Amer. Fl.	23: 27	(1928)		, not validly publ.	609343	469538-1	Abarema jupunba (Willd.) Britton & Killip
41	612633	470637-1	Fabaceae	Caesalpinioideae	Mimosoid clade	Species	Synonym	Acacia jupunba Willd.	Sp. Pl., ed. 4	, 4: 1067	(1806)			609343	469538-1	Abarema jupunba (Willd.) Britton & Killip
41	809016	1076825-2	Fabaceae	Caesalpinioideae	Mimosoid clade	Species	Synonym	Feuilleea jupunba (Willd.) Kuntze	Revis. Gen. Pl.	1: 185	(1891)			609343	469538-1	Abarema jupunba (Willd.) Britton & Killip
41	809067	104298-2	Fabaceae	Caesalpinioideae	Mimosoid clade	Species	Synonym	Feuilleea micradenia (Benth.) Kuntze	Revis. Gen. Pl.	1: 188	(1891)			609343	469538-1	Abarema jupunba (Willd.) Britton & Killip
41	374773	508181-1	Fabaceae	Caesalpinioideae	Mimosoid clade	Species	Synonym	Mimosa jupunba Poir.	Encycl.	, Suppl. 1: 70	(1810)			609343	469538-1	Abarema jupunba (Willd.) Britton & Killip
41	539062	514875-1	Fabaceae	Caesalpinioideae	Mimosoid clade	Species	Synonym	Pithecellobium brongniartii Duchass. & Walp.	Flora	36: 232	(1853)			609343	469538-1	Abarema jupunba (Willd.) Britton & Killip
41	539140	200715-2	Fabaceae	Caesalpinioideae	Mimosoid clade	Species	Synonym	Pithecellobium jupunba (Willd.) Urb.	Symb. Antill.	2: 257	(1900)			609343	469538-1	Abarema jupunba (Willd.) Britton & Killip
41	539092	200750-2	Fabaceae	Caesalpinioideae	Mimosoid clade	Species	Synonym	Pithecellobium micradenium Benth.	London J. Bot.	3: 217	(1844)			609343	469538-1	Abarema jupunba (Willd.) Britton & Killip
42	609344	989363-1	Fabaceae	Caesalpinioideae	Mimosoid clade	Variety	Accepted	Abarema jupunba var. trapezifolia (Vahl) Barneby & J.W.Grimes	Mem. New York Bot. Gard.	74(1): 69	(1996)	Trinidad-Tobago to S. Trop. America		609344	989363-1	Abarema jupunba var. trapezifolia (Vahl) Barneby & J.W.Grimes
42	374226	508845-1	Fabaceae	Caesalpinioideae	Mimosoid clade	Species	Illegitimate	Mimosa vaga Aubl.	Hist. Pl. Guiane	: 945	(1775)		, nom. illeg.	609344	989363-1	Abarema jupunba var. trapezifolia (Vahl) Barneby & J.W.Grimes
42	374516	507674-1	Fabaceae	Caesalpinioideae	Mimosoid clade	Species	Invalid	Mimosa atakta Steud.	Flora	26: 758	(1843)		, not validly publ.	609344	989363-1	Abarema jupunba var. trapezifolia (Vahl) Barneby & J.W.Grimes
42	609403	469575-1	Fabaceae	Caesalpinioideae	Mimosoid clade	Species	Synonym	Abarema trapezifolia (Vahl) Pittier	Trab. Mus. Comercial Venezuela	1: 86	(1927)			609344	989363-1	Abarema jupunba var. trapezifolia (Vahl) Barneby & J.W.Grimes
42	614124	81950-3	Fabaceae	Caesalpinioideae	Mimosoid clade	Species	Synonym	Acacia trapezoides DC. ex Steud.	Nomencl. Bot.	, ed. 2, 1: 8	(1840)			609344	989363-1	Abarema jupunba var. trapezifolia (Vahl) Barneby & J.W.Grimes
42	865820	1075663-2	Fabaceae	Caesalpinioideae	Mimosoid clade	Species	Synonym	Inga trapezifolia (Vahl) DC.	Prodr.	2: 441	(1825)			609344	989363-1	Abarema jupunba var. trapezifolia (Vahl) Barneby & J.W.Grimes
42	331553	132574-2	Fabaceae	Caesalpinioideae	Mimosoid clade	Species	Synonym	Jupunba trapezifolia (Vahl) Moldenke	Bull. Torrey Bot. Club	59: 155	(1932)			609344	989363-1	Abarema jupunba var. trapezifolia (Vahl) Barneby & J.W.Grimes
42	374041	162030-2	Fabaceae	Caesalpinioideae	Mimosoid clade	Species	Synonym	Mimosa trapezifolia Vahl	Eclog. Amer.	3: 36	(1807)			609344	989363-1	Abarema jupunba var. trapezifolia (Vahl) Barneby & J.W.Grimes
42	539260	514865-1	Fabaceae	Caesalpinioideae	Mimosoid clade	Species	Synonym	Pithecellobium benthamianum Miq.	Linnaea	18: 592	(1845)			609344	989363-1	Abarema jupunba var. trapezifolia (Vahl) Barneby & J.W.Grimes
42	539505	1021190-2	Fabaceae	Caesalpinioideae	Mimosoid clade	Species	Synonym	Pithecellobium trapezifolium (Vahl) Benth.	J. Bot. (Hooker)	2: 142	(1840)			609344	989363-1	Abarema jupunba var. trapezifolia (Vahl) Barneby & J.W.Grimes
42	539563	515140-1	Fabaceae	Caesalpinioideae	Mimosoid clade	Species	Synonym	Pithecellobium vagum A.Chev.	Cat. Pl. Jard. Bot. Saigon	: 23	(1919)			609344	989363-1	Abarema jupunba var. trapezifolia (Vahl) Barneby & J.W.Grimes
43	609348	1096490-2	Fabaceae	Caesalpinioideae	Mimosoid clade	Species	Accepted	Abarema killipii (Britton & Rose) Barneby & J.W.Grimes	Mem. New York Bot. Gard.	74(1): 89	(1996)	W. Colombia to Ecuador		609348	1096490-2	Abarema killipii (Britton & Rose) Barneby & J.W.Grimes
43	539239		Fabaceae	Caesalpinioideae	Mimosoid clade	Species	Synonym	Pithecellobium killipii (Britton & Rose) C.Barbosa	Caldasia	15: 191	(1986)			609348	1096490-2	Abarema killipii (Britton & Rose) Barneby & J.W.Grimes
43	537539	214475-2	Fabaceae	Caesalpinioideae	Mimosoid clade	Species	Synonym	Punjuba killipii Britton & Rose	Ann. New York Acad. Sci.	35: 127	(1936)			609348	1096490-2	Abarema killipii (Britton & Rose) Barneby & J.W.Grimes
44	609351	989371-1	Fabaceae	Caesalpinioideae	Mimosoid clade	Species	Accepted	Abarema laeta (Benth.) Barneby & J.W.Grimes	Mem. New York Bot. Gard.	74(1): 79	(1996)	S. Trop. America		609351	989371-1	Abarema laeta (Benth.) Barneby & J.W.Grimes
44	865108	500304-1	Fabaceae	Caesalpinioideae	Mimosoid clade	Species	Invalid	Inga capitata Miq. ex Benth.	Trans. Linn. Soc. London	30: 582	(1875)		, not validly publ.	609351	989371-1	Abarema laeta (Benth.) Barneby & J.W.Grimes
44	809018	104255-2	Fabaceae	Caesalpinioideae	Mimosoid clade	Species	Synonym	Feuilleea laeta (Benth.) Kuntze	Revis. Gen. Pl.	1: 188	(1891)			609351	989371-1	Abarema laeta (Benth.) Barneby & J.W.Grimes
44	865398	128563-2	Fabaceae	Caesalpinioideae	Mimosoid clade	Species	Synonym	Inga laeta Poepp.	Nov. Gen. Sp. Pl.	3: 80	(1845)			609351	989371-1	Abarema laeta (Benth.) Barneby & J.W.Grimes
44	336278	501257-1	Fabaceae	Caesalpinioideae	Mimosoid clade	Species	Synonym	Klugiodendron laetum (Poepp.) Britton & Killip	Ann. New York Acad. Sci.	35: 126	(1936)			609351	989371-1	Abarema laeta (Benth.) Barneby & J.W.Grimes
44	336289	133483-2	Fabaceae	Caesalpinioideae	Mimosoid clade	Species	Synonym	Klugiodendron umbrianum Britton & Killip	Ann. New York Acad. Sci.	35: 126	(1936)	Colombia (Puyumayo)		609351	989371-1	Abarema laeta (Benth.) Barneby & J.W.Grimes
44	539125	319426-2	Fabaceae	Caesalpinioideae	Mimosoid clade	Species	Synonym	Pithecellobium laetum Benth.	London J. Bot.	3: 203	(1844)			609351	989371-1	Abarema laeta (Benth.) Barneby & J.W.Grimes
44	539528	515069-1	Fabaceae	Caesalpinioideae	Mimosoid clade	Species	Synonym	Pithecellobium polycarpum Poepp.	Nov. Gen. Sp. Pl.	3: 81	(1845)			609351	989371-1	Abarema laeta (Benth.) Barneby & J.W.Grimes
45	609352	989383-1	Fabaceae	Caesalpinioideae	Mimosoid clade	Species	Accepted	Abarema langsdorffii (Benth.) Barneby & J.W.Grimes	Mem. New York Bot. Gard.	74(1): 95	(1996)	Brazil (SE. Bahia to Rio Grande so Sul)		609352	989383-1	Abarema langsdorffii (Benth.) Barneby & J.W.Grimes
45	809023	104260-2	Fabaceae	Caesalpinioideae	Mimosoid clade	Species	Synonym	Feuilleea langsdorffii (Benth.) Kuntze	Revis. Gen. Pl.	1: 188	(1891)			609352	989383-1	Abarema langsdorffii (Benth.) Barneby & J.W.Grimes
45	539123	200720-2	Fabaceae	Caesalpinioideae	Mimosoid clade	Species	Synonym	Pithecellobium langsdorffii Benth.	London J. Bot.	3: 205	(1844)			609352	989383-1	Abarema langsdorffii (Benth.) Barneby & J.W.Grimes
46	609354	989376-1	Fabaceae	Caesalpinioideae	Mimosoid clade	Species	Accepted	Abarema lehmannii (Britton & Rose) Barneby & J.W.Grimes	Mem. New York Bot. Gard.	74(1): 88	(1996)	WC. Colombia, S. Peru		609354	989376-1	Abarema lehmannii (Britton & Rose) Barneby & J.W.Grimes
46	554891		Fabaceae	Caesalpinioideae	Mimosoid clade	Species	Illegitimate	Pithecellobium lehmannii (Britton & Rose) C.Barbosa	Caldasia	15: 192	(1986)		, nom. illeg.	609354	989376-1	Abarema lehmannii (Britton & Rose) Barneby & J.W.Grimes
46	539291	940879-1	Fabaceae	Caesalpinioideae	Mimosoid clade	Species	Synonym	Pithecellobium popayanense C.Barbosa	Caldasia	15: 192	(1986)			609354	989376-1	Abarema lehmannii (Britton & Rose) Barneby & J.W.Grimes
46	537538	214476-2	Fabaceae	Caesalpinioideae	Mimosoid clade	Species	Synonym	Punjuba lehmannii Britton & Rose	Ann. New York Acad. Sci.	35: 127	(1936)			609354	989376-1	Abarema lehmannii (Britton & Rose) Barneby & J.W.Grimes
47	609355	989368-1	Fabaceae	Caesalpinioideae	Mimosoid clade	Species	Accepted	Abarema leucophylla (Spruce ex Benth.) Barneby & J.W.Grimes	Mem. New York Bot. Gard.	74(1): 76	(1996)	Amazon Basin		609355	989368-1	Abarema leucophylla (Spruce ex Benth.) Barneby & J.W.Grimes
47	809037	104272-2	Fabaceae	Caesalpinioideae	Mimosoid clade	Species	Synonym	Feuilleea leucophylla (Spruce ex Benth.) Kuntze	Revis. Gen. Pl.	1: 188	(1891)			609355	989368-1	Abarema leucophylla (Spruce ex Benth.) Barneby & J.W.Grimes
47	554890	200726-2	Fabaceae	Caesalpinioideae	Mimosoid clade	Species	Synonym	Pithecellobium leucophyllum Spruce ex Benth.	Trans. Linn. Soc. London	30: 581	(1875)	Amazonas (Brazil, Southern America)		609355	989368-1	Abarema leucophylla (Spruce ex Benth.) Barneby & J.W.Grimes
48	609356	319425-2	Fabaceae	Caesalpinioideae	Mimosoid clade	Variety	Accepted	Abarema leucophylla var. vaupesensis Barneby & J.W.Grimes	Mem. New York Bot. Gard.	74(1): 78	(1996)	SE. Colombia		609356	319425-2	Abarema leucophylla var. vaupesensis Barneby & J.W.Grimes
49	609357	989392-1	Fabaceae	Caesalpinioideae	Mimosoid clade	Species	Accepted	Abarema levelii (R.S.Cowan) Barneby & J.W.Grimes	Mem. New York Bot. Gard.	74(1): 106	(1996)	S. Venezuela to N. Brazil		609357	989392-1	Abarema levelii (R.S.Cowan) Barneby & J.W.Grimes
49	539169	200728-2	Fabaceae	Caesalpinioideae	Mimosoid clade	Species	Synonym	Pithecellobium levelii R.S.Cowan	Mem. New York Bot. Gard.	10(4): 69	(1961)			609357	989392-1	Abarema levelii (R.S.Cowan) Barneby & J.W.Grimes
50	895398	77100693-1	Fabaceae	Caesalpinioideae	Mimosoid clade	Species	Accepted	Abarema limae Iganci & M.P.Lima	Kew Bull.	64: 276	(2009)	Brazil (Espírito Santo to Rio de Janeiro)		895398	77100693-1	Abarema limae Iganci & M.P.Lima
51	609358	989353-1	Fabaceae	Caesalpinioideae	Mimosoid clade	Species	Accepted	Abarema longipedunculata (H.S.Irwin) Barneby & J.W.Grimes	Mem. New York Bot. Gard.	74(1): 52	(1996)	Venezuela (Bolívar)		609358	989353-1	Abarema longipedunculata (H.S.Irwin) Barneby & J.W.Grimes
51	539178	200735-2	Fabaceae	Caesalpinioideae	Mimosoid clade	Species	Synonym	Pithecellobium longipedunculatum H.S.Irwin	Acta Bot. Venez.	2: 223	(1967)			609358	989353-1	Abarema longipedunculata (H.S.Irwin) Barneby & J.W.Grimes
52	609361	989356-1	Fabaceae	Caesalpinioideae	Mimosoid clade	Species	Accepted	Abarema macradenia (Pittier) Barneby & J.W.Grimes	Mem. New York Bot. Gard.	74(1): 57	(1996)	C. America to Ecuador		609361	989356-1	Abarema macradenia (Pittier) Barneby & J.W.Grimes
52	539142	200737-2	Fabaceae	Caesalpinioideae	Mimosoid clade	Species	Synonym	Pithecellobium macradenium Pittier	Contr. U.S. Natl. Herb.	20: 465	(1922)			609361	989356-1	Abarema macradenia (Pittier) Barneby & J.W.Grimes
52	592055		Fabaceae	Caesalpinioideae	Mimosoid clade	Species	Synonym	Samanea macradenia (Pittier) Britton & Rose	N. Amer. Fl.	23: 35	(1928)			609361	989356-1	Abarema macradenia (Pittier) Barneby & J.W.Grimes
53	609362	1007369-1	Fabaceae	Caesalpinioideae	Mimosoid clade	Species	Accepted	Abarema maestrensis (Urb.) Bässler	Fl. Rep. Cuba	, ser. A, 2: 121	(1998)	E. Cuba		609362	1007369-1	Abarema maestrensis (Urb.) Bässler
53	539175	200742-2	Fabaceae	Caesalpinioideae	Mimosoid clade	Species	Synonym	Pithecellobium maestrense Urb.	Symb. Antill.	9: 433	(1928)			609362	1007369-1	Abarema maestrensis (Urb.) Bässler
54	609364	989370-1	Fabaceae	Caesalpinioideae	Mimosoid clade	Species	Accepted	Abarema mataybifolia (Sandwith) Barneby & J.W.Grimes	Mem. New York Bot. Gard.	74(1): 78	(1996)	Guianas to N. Brazil		609364	989370-1	Abarema mataybifolia (Sandwith) Barneby & J.W.Grimes
54	539160	200747-2	Fabaceae	Caesalpinioideae	Mimosoid clade	Species	Synonym	Pithecellobium mataybifolium Sandwith	Kew Bull.	3: 313	(1948)			609364	989370-1	Abarema mataybifolia (Sandwith) Barneby & J.W.Grimes
55	609365	989359-1	Fabaceae	Caesalpinioideae	Mimosoid clade	Species	Accepted	Abarema microcalyx (Spruce ex Benth.) Barneby & J.W.Grimes	Mem. New York Bot. Gard.	74(1): 63	(1996)	E. Colombia to NW. Brazil, N. Peru		609365	989359-1	Abarema microcalyx (Spruce ex Benth.) Barneby & J.W.Grimes
55	809069	104300-2	Fabaceae	Caesalpinioideae	Mimosoid clade	Species	Synonym	Feuilleea microcalyx (Spruce ex Benth.) Kuntze	Revis. Gen. Pl.	1: 188	(1891)			609365	989359-1	Abarema microcalyx (Spruce ex Benth.) Barneby & J.W.Grimes
55	554916	200752-2	Fabaceae	Caesalpinioideae	Mimosoid clade	Species	Synonym	Pithecellobium microcalyx Spruce ex Benth.	Trans. Linn. Soc. London	30: 582	(1875)	"ad Rio Negro prope S. Gabriel", Amazonas (Brazil, Southern America)		609365	989359-1	Abarema microcalyx (Spruce ex Benth.) Barneby & J.W.Grimes
56	609366	319419-2	Fabaceae	Caesalpinioideae	Mimosoid clade	Variety	Accepted	Abarema microcalyx var. enterolobioides Barneby & J.W.Grimes	Mem. New York Bot. Gard.	74(1): 64	(1996)	Brazil (Pará)		609366	319419-2	Abarema microcalyx var. enterolobioides Barneby & J.W.Grimes
57	609367	989361-1	Fabaceae	Caesalpinioideae	Mimosoid clade	Variety	Accepted	Abarema microcalyx var. parauaquarae (Ducke) Barneby & J.W.Grimes	Mem. New York Bot. Gard.	74(1): 65	(1996)	Brazil (E. Pará, S. Amapá)		609367	989361-1	Abarema microcalyx var. parauaquarae (Ducke) Barneby & J.W.Grimes
57	539541	200772-2	Fabaceae	Caesalpinioideae	Mimosoid clade	Species	Synonym	Pithecellobium parauaquarae Ducke	Arch. Jard. Bot. Rio de Janeiro	3: 63	(1922)			609367	989361-1	Abarema microcalyx var. parauaquarae (Ducke) Barneby & J.W.Grimes
58	609377	1057662-2	Fabaceae	Caesalpinioideae	Mimosoid clade	Species	Accepted	Abarema nipensis (Britton) Barneby & J.W.Grimes	Mem. New York Bot. Gard.	74(1): 104	(1996)	E. Cuba		609377	1057662-2	Abarema nipensis (Britton) Barneby & J.W.Grimes
58	331547	132568-2	Fabaceae	Caesalpinioideae	Mimosoid clade	Species	Synonym	Jupunba nipensis (Britton) Britton & Rose	N. Amer. Fl.	23: 28	(1928)			609377	1057662-2	Abarema nipensis (Britton) Barneby & J.W.Grimes
58	539110	514772-1	Fabaceae	Caesalpinioideae	Mimosoid clade	Species	Synonym	Pithecellobium nipense Britton	Bull. Torrey Bot. Club	41: 6	(1914)			609377	1057662-2	Abarema nipensis (Britton) Barneby & J.W.Grimes
59	609379	989386-1	Fabaceae	Caesalpinioideae	Mimosoid clade	Species	Accepted	Abarema obovalis (A.Rich.) Barneby & J.W.Grimes	Mem. New York Bot. Gard.	74(1): 99	(1996)	Cuba to Hispaniola		609379	989386-1	Abarema obovalis (A.Rich.) Barneby & J.W.Grimes
59	692283	483256-1	Fabaceae	Caesalpinioideae	Mimosoid clade	Species	Synonym	Calliandra revoluta Griseb.	Cat. Pl. Cub.	: 83	(1866)			609379	989386-1	Abarema obovalis (A.Rich.) Barneby & J.W.Grimes
59	809093	104313-2	Fabaceae	Caesalpinioideae	Mimosoid clade	Species	Synonym	Feuilleea obovalis (A.Rich.) Kuntze	Revis. Gen. Pl.	1: 188	(1891)			609379	989386-1	Abarema obovalis (A.Rich.) Barneby & J.W.Grimes
59	865538	128642-2	Fabaceae	Caesalpinioideae	Mimosoid clade	Species	Synonym	Inga obovalis A.Rich.	Hist. Phys. Cuba, Pl. Vasc.	: 472	(1845)			609379	989386-1	Abarema obovalis (A.Rich.) Barneby & J.W.Grimes
59	331548	132569-2	Fabaceae	Caesalpinioideae	Mimosoid clade	Species	Synonym	Jupunba obovalis (A.Rich.) Britton & Rose	N. Amer. Fl.	23: 26	(1928)			609379	989386-1	Abarema obovalis (A.Rich.) Barneby & J.W.Grimes
59	331550	132571-2	Fabaceae	Caesalpinioideae	Mimosoid clade	Species	Synonym	Jupunba pinetorum (Britton) Britton & Rose	N. Amer. Fl.	23: 26	(1928)			609379	989386-1	Abarema obovalis (A.Rich.) Barneby & J.W.Grimes
59	331546	132577-2	Fabaceae	Caesalpinioideae	Mimosoid clade	Species	Synonym	Jupunba truncata (Britton) Britton & Rose	N. Amer. Fl.	23: 26	(1928)			609379	989386-1	Abarema obovalis (A.Rich.) Barneby & J.W.Grimes
59	539107	515045-1	Fabaceae	Caesalpinioideae	Mimosoid clade	Species	Synonym	Pithecellobium obovale (A.Rich.) C.Wright	Anales Acad. Ci. Méd. Habana	5: 407	(1869)			609379	989386-1	Abarema obovalis (A.Rich.) Barneby & J.W.Grimes
59	539532	200777-2	Fabaceae	Caesalpinioideae	Mimosoid clade	Species	Synonym	Pithecellobium pinetorum Britton	Bull. Torrey Bot. Club	41: 6	(1914)			609379	989386-1	Abarema obovalis (A.Rich.) Barneby & J.W.Grimes
59	539512	200827-2	Fabaceae	Caesalpinioideae	Mimosoid clade	Species	Synonym	Pithecellobium truncatum Britton	Bull. Torrey Bot. Club	41: 5	(1914)			609379	989386-1	Abarema obovalis (A.Rich.) Barneby & J.W.Grimes
60	609383	989389-1	Fabaceae	Caesalpinioideae	Mimosoid clade	Species	Accepted	Abarema oppositifolia (Urb.) Barneby & J.W.Grimes	Mem. New York Bot. Gard.	74(1): 103	(1996)	SC. & SE. Cuba to SW. & C. Hispaniola		609383	989389-1	Abarema oppositifolia (Urb.) Barneby & J.W.Grimes
60	331549	132570-2	Fabaceae	Caesalpinioideae	Mimosoid clade	Species	Synonym	Jupunba oppositifolia (Urb.) Britton & Rose	N. Amer. Fl.	23: 28	(1928)			609383	989389-1	Abarema oppositifolia (Urb.) Barneby & J.W.Grimes
60	331563	132575-2	Fabaceae	Caesalpinioideae	Mimosoid clade	Species	Synonym	Jupunba trinitensis (Britton) Britton & Rose	N. Amer. Fl.	23: 28	(1928)			609383	989389-1	Abarema oppositifolia (Urb.) Barneby & J.W.Grimes
60	554923	200766-2	Fabaceae	Caesalpinioideae	Mimosoid clade	Species	Synonym	Pithecellobium oppositifolium Urb.	Symb. Antill.	2: 258	(1900)	Haiti (Caribbean, Southern America)		609383	989389-1	Abarema oppositifolia (Urb.) Barneby & J.W.Grimes
60	539525	200826-2	Fabaceae	Caesalpinioideae	Mimosoid clade	Species	Synonym	Pithecellobium trinitense Britton	Bull. Torrey Bot. Club	41: 7	(1914)			609383	989389-1	Abarema oppositifolia (Urb.) Barneby & J.W.Grimes
61	609384	989393-1	Fabaceae	Caesalpinioideae	Mimosoid clade	Species	Accepted	Abarema oxyphyllidia Barneby & J.W.Grimes	Mem. New York Bot. Gard.	74(1): 107	(1996)	Honduras		609384	989393-1	Abarema oxyphyllidia Barneby & J.W.Grimes
62	609388	271443-2	Fabaceae	Caesalpinioideae	Mimosoid clade	Species	Accepted	Abarema piresii Barneby & J.W.Grimes	Acta Amazonica	14(1-2 Suppl.): 96	(1984 publ. 1986)	N. Brazil (to N. Mato Grosso)		609388	271443-2	Abarema piresii Barneby & J.W.Grimes
12	609286	30032383-2	Fabaceae	Caesalpinioideae	Mimosoid clade	Genus	Accepted	Abarema Pittier	Trab. Mus. Comercial Venezuela	1: 86	(1927)	Trop. America		609286	30032383-2	Abarema Pittier
12	331501	22687-1	Fabaceae	Caesalpinioideae	Mimosoid clade	Genus	Synonym	Jupunba Britton & Rose	N. Amer. Fl.	23: 24	(1928)			609286	30032383-2	Abarema Pittier
12	336286	294708-2	Fabaceae	Caesalpinioideae	Mimosoid clade	Genus	Synonym	Klugiodendron Britton & Killip	Ann. New York Acad. Sci.	35: 125	(1936)			609286	30032383-2	Abarema Pittier
12	537531	23399-1	Fabaceae	Caesalpinioideae	Mimosoid clade	Genus	Synonym	Punjuba Britton & Rose	N. Amer. Fl.	23: 28	(1928)			609286	30032383-2	Abarema Pittier
63	609391	1163100-2	Fabaceae	Caesalpinioideae	Mimosoid clade	Species	Accepted	Abarema racemiflora (Donn.Sm.) Barneby & J.W.Grimes	Mem. New York Bot. Gard.	74(1): 90	(1996)	Costa Rica		609391	1163100-2	Abarema racemiflora (Donn.Sm.) Barneby & J.W.Grimes
63	539558	200787-2	Fabaceae	Caesalpinioideae	Mimosoid clade	Species	Synonym	Pithecellobium racemiflorum Donn.Sm.	Bot. Gaz.	56: 57	(1913)			609391	1163100-2	Abarema racemiflora (Donn.Sm.) Barneby & J.W.Grimes
63	537537	214477-2	Fabaceae	Caesalpinioideae	Mimosoid clade	Species	Synonym	Punjuba racemiflora (Donn.Sm.) Britton & Rose	N. Amer. Fl.	23: 28	(1928)			609391	1163100-2	Abarema racemiflora (Donn.Sm.) Barneby & J.W.Grimes
64	609406	989381-1	Fabaceae	Caesalpinioideae	Mimosoid clade	Species	Accepted	Abarema turbinata (Benth.) Barneby & J.W.Grimes	Mem. New York Bot. Gard.	74(1): 94	(1996)	Brazil (SE. Bahia)		609406	989381-1	Abarema turbinata (Benth.) Barneby & J.W.Grimes
64	539510	319431-2	Fabaceae	Caesalpinioideae	Mimosoid clade	Species	Synonym	Pithecellobium turbinatum Benth.	London J. Bot.	5: 106	(1846)			609406	989381-1	Abarema turbinata (Benth.) Barneby & J.W.Grimes
65	609408	989394-1	Fabaceae	Caesalpinioideae	Mimosoid clade	Species	Accepted	Abarema villifera (Ducke) Barneby & J.W.Grimes	Mem. New York Bot. Gard.	74(1): 108	(1996)	S. Venezuela to Suriname and N. Brazil		609408	989394-1	Abarema villifera (Ducke) Barneby & J.W.Grimes
65	539250	319585-2	Fabaceae	Caesalpinioideae	Mimosoid clade	Species	Synonym	Pithecellobium villiferum Ducke	Arq. Inst. Biol. Veg.	4: 5	(1938)			609408	989394-1	Abarema villifera (Ducke) Barneby & J.W.Grimes
66	895399	77100691-1	Fabaceae	Caesalpinioideae	Mimosoid clade	Species	Accepted	Abarema villosa Iganci & M.P.Lima	Kew Bull.	64: 271	(2009)	SE. Brazil		895399	77100691-1	Abarema villosa Iganci & M.P.Lima
67	609411	989367-1	Fabaceae	Caesalpinioideae	Mimosoid clade	Species	Accepted	Abarema zolleriana (Standl. & Steyerm.) Barneby & J.W.Grimes	Mem. New York Bot. Gard.	74(1): 75	(1996)	S. Mexico to Honduras		609411	989367-1	Abarema zolleriana (Standl. & Steyerm.) Barneby & J.W.Grimes
67	539246	319424-2	Fabaceae	Caesalpinioideae	Mimosoid clade	Species	Synonym	Pithecellobium zollerianum Standl. & Steyerm.	Publ. Field Columb. Mus., Bot. Ser.	22: 343	(1940)			609411	989367-1	Abarema zolleriana (Standl. & Steyerm.) Barneby & J.W.Grimes
226	611402	469811-1	Fabaceae	Caesalpinioideae	Mimosoid clade	Species	Accepted	Acacia × barteriana Jacq.	Ann. Fl. Pomone	1837-1838: 5	(1837)	SE. Australia		611402	469811-1	Acacia × barteriana Jacq.
226	612999		Fabaceae	Caesalpinioideae	Mimosoid clade	Species	Illegitimate	Acacia × microacantha A.Dietr.	Allg. Gartenzeitung	1: 83	(1833)	SE. Australia	, nom. illeg.	611402	469811-1	Acacia × barteriana Jacq.
226	612529	68146-3	Fabaceae	Caesalpinioideae	Mimosoid clade	Species	Synonym	Acacia × hybrida Lodd. ex Benth.	London J. Bot.	1: 328	(1842)	SE. Australia		611402	469811-1	Acacia × barteriana Jacq.
226	611302		Fabaceae	Caesalpinioideae	Mimosoid clade	Form	Synonym	Acacia armata f. hybrida (Lodd. ex Benth.) Siebert & Voss	Vilm. Blumengärtn. ed. 3	, 1: 227	(1896)			611402	469811-1	Acacia × barteriana Jacq.
226	611305		Fabaceae	Caesalpinioideae	Mimosoid clade	Form	Synonym	Acacia armata f. microcantha Siebert & Voss	Vilm. Blumengärtn. ed. 3	, 1: 227	(1896)			611402	469811-1	Acacia × barteriana Jacq.
226	611299		Fabaceae	Caesalpinioideae	Mimosoid clade	Variety	Synonym	Acacia armata var. linearifolia Ser.	Fl. Jard.	3: 477	(1849)			611402	469811-1	Acacia × barteriana Jacq.
430	613850		Fabaceae	Caesalpinioideae	Mimosoid clade	Species	Synonym	Acacia × siebertiana L.Winter ex A.Berger	Gartenwelt	14(10): 112	(1910)	cult.		611931		Acacia × de-neufvillei L.Winter ex A.Berger
622	612383	470458-1	Fabaceae	Caesalpinioideae	Mimosoid clade	Species	Accepted	Acacia × grayana J.H.Willis	Vict. Naturalist	73: 155	(1957)	SE. Australia		612383	470458-1	Acacia × grayana J.H.Willis
622	416009	60433564-2	Fabaceae	Caesalpinioideae	Mimosoid clade	Species	Synonym	Racosperma × grayanum (J.H.Willis) Pedley	Austrobaileya	6: 467	(2003)			612383	470458-1	Acacia × grayana J.H.Willis
1161	613776	471428-1	Fabaceae	Caesalpinioideae	Mimosoid clade	Species	Accepted	Acacia × semiaurea Maiden & Blakely	J. Roy. Soc. Western Australia	13: 17	(1927)	SE. South Australia		613776	471428-1	Acacia × semiaurea Maiden & Blakely
1308	614153	471692-1	Fabaceae	Caesalpinioideae	Mimosoid clade	Species	Accepted	Acacia × tristis Graham	Bot. Mag.	62: t. 3420	(1835)	SE. Australia		614153	471692-1	Acacia × tristis Graham
1308	611312		Fabaceae	Caesalpinioideae	Mimosoid clade	Form	Synonym	Acacia armata f. tristis (Graham) Siebert & Voss	Vilm. Blumengärtn. ed. 3	, 1: 227	(1896)			614153	471692-1	Acacia × tristis Graham
1308	611298		Fabaceae	Caesalpinioideae	Mimosoid clade	Variety	Synonym	Acacia armata var. bartheriana Chopinet	Ann. Inst. Natl. Rech. Agron., Sér. B, Ann. Amélior. Pl.	1(4): 592	(1951)			614153	471692-1	Acacia × tristis Graham
91	611080	1007211-1	Fabaceae	Caesalpinioideae	Mimosoid clade	Species	Accepted	Acacia abbatiana Pedley	Austrobaileya	5: 313	(1999)	Queensland		611080	1007211-1	Acacia abbatiana Pedley
91	429171	60428084-2	Fabaceae	Caesalpinioideae	Mimosoid clade	Species	Synonym	Racosperma abbatianum (Pedley) Pedley	Austrobaileya	6: 447	(2003)			611080	1007211-1	Acacia abbatiana Pedley
92	611081	469618-1	Fabaceae	Caesalpinioideae	Mimosoid clade	Species	Accepted	Acacia abbreviata Maslin	J. Adelaide Bot. Gard.	2: 301	(1980)	W. Northern Territory		611081	469618-1	Acacia abbreviata Maslin
92	429633	60428085-2	Fabaceae	Caesalpinioideae	Mimosoid clade	Species	Synonym	Racosperma abbreviatum (Maslin) Pedley	Austrobaileya	6: 447	(2003)			611081	469618-1	Acacia abbreviata Maslin
93	611083	469620-1	Fabaceae	Caesalpinioideae	Mimosoid clade	Species	Accepted	Acacia abrupta Maiden & Blakely	J. Roy. Soc. Western Australia	13: 6	(1927)	WC. Australia		611083	469620-1	Acacia abrupta Maiden & Blakely
93	429632	60428097-2	Fabaceae	Caesalpinioideae	Mimosoid clade	Species	Synonym	Racosperma abruptum (Maiden & Blakely) Pedley	Austrobaileya	6: 447	(2003)			611083	469620-1	Acacia abrupta Maiden & Blakely
94	611088	1008226-1	Fabaceae	Caesalpinioideae	Mimosoid clade	Species	Accepted	Acacia acanthaster Maslin	Nuytsia	12: 312	(1999)	SW. Australia		611088	1008226-1	Acacia acanthaster Maslin
94	429631	60428086-2	Fabaceae	Caesalpinioideae	Mimosoid clade	Species	Synonym	Racosperma acanthaster (Maslin) Pedley	Austrobaileya	6: 447	(2003)			611088	1008226-1	Acacia acanthaster Maslin
95	611091	469624-1	Fabaceae	Caesalpinioideae	Mimosoid clade	Species	Accepted	Acacia acanthoclada F.Muell.	Fragm.	3: 127	(1863)	S. Australia		611091	469624-1	Acacia acanthoclada F.Muell.
95	429630	60428087-2	Fabaceae	Caesalpinioideae	Mimosoid clade	Species	Synonym	Racosperma acanthocladum (F.Muell.) Pedley	Austrobaileya	6: 447	(2003)			611091	469624-1	Acacia acanthoclada F.Muell.
96	611092	1008227-1	Fabaceae	Caesalpinioideae	Mimosoid clade	Subspecies	Accepted	Acacia acanthoclada subsp. glaucescens Maslin	Nuytsia	12: 314	(1999)	WSW. Western Australia		611092	1008227-1	Acacia acanthoclada subsp. glaucescens Maslin
96	429629	60428088-2	Fabaceae	Caesalpinioideae	Mimosoid clade	Subspecies	Synonym	Racosperma acanthocladum subsp. glaucescens (Maslin) Pedley	Austrobaileya	6: 447	(2003)			611092	1008227-1	Acacia acanthoclada subsp. glaucescens Maslin
97	611099	469631-1	Fabaceae	Caesalpinioideae	Mimosoid clade	Species	Accepted	Acacia acellerata Maiden & Blakely	J. Roy. Soc. Western Australia	13: 2	(1927)	SW. Western Australia		611099	469631-1	Acacia acellerata Maiden & Blakely
97	612769	69871-3	Fabaceae	Caesalpinioideae	Mimosoid clade	Variety	Synonym	Acacia leptoneura var. pungens Meisn.	Pl. Preiss.	1: 12	(1844)	Western Australia		611099	469631-1	Acacia acellerata Maiden & Blakely
97	429628	60428098-2	Fabaceae	Caesalpinioideae	Mimosoid clade	Species	Synonym	Racosperma acelleratum (Maiden & Blakely) Pedley	Austrobaileya	6: 447	(2003)			611099	469631-1	Acacia acellerata Maiden & Blakely
98	611102	469635-1	Fabaceae	Caesalpinioideae	Mimosoid clade	Species	Accepted	Acacia acinacea Lindl.	Three Exped. Australia	2: 267	(1838)	SE. Australia		611102	469635-1	Acacia acinacea Lindl.
98	613177	471010-1	Fabaceae	Caesalpinioideae	Mimosoid clade	Species	Illegitimate	Acacia obliqua A.Cunn. ex Benth.	London J. Bot.	1: 334	(1842)	South Australia	, nom. illeg.	611102	469635-1	Acacia acinacea Lindl.
98	613240	74889-3	Fabaceae	Caesalpinioideae	Mimosoid clade	Species	Invalid	Acacia ovata Anon.	J. Hort. Cottage Gard.	, sér. 3, 20: 237	(1890)		, nom. subnud.	611102	469635-1	Acacia acinacea Lindl.
98	611103	56292-3	Fabaceae	Caesalpinioideae	Mimosoid clade	Variety	Synonym	Acacia acinacea var. brevipedunculata Regel	Index Seminum (LE, Petropolitanus)	1866: 106	(1867)			611102	469635-1	Acacia acinacea Lindl.
98	611846	470107-1	Fabaceae	Caesalpinioideae	Mimosoid clade	Species	Synonym	Acacia cyclophylla Schltdl.	Linnaea	20: 663	(1847)			611102	469635-1	Acacia acinacea Lindl.
98	612729	470707-1	Fabaceae	Caesalpinioideae	Mimosoid clade	Species	Synonym	Acacia latrobei Meisn.	Pl. Preiss.	1: 10	(1844)			611102	469635-1	Acacia acinacea Lindl.
98	613683	471353-1	Fabaceae	Caesalpinioideae	Mimosoid clade	Species	Synonym	Acacia rotundifolia Hook.	Bot. Mag.	69: t. 4041	(1843)			611102	469635-1	Acacia acinacea Lindl.
98	429627	60428089-2	Fabaceae	Caesalpinioideae	Mimosoid clade	Species	Synonym	Racosperma acinaceum (Lindl.) Pedley	Austrobaileya	6: 447	(2003)			611102	469635-1	Acacia acinacea Lindl.
99	611104	469636-1	Fabaceae	Caesalpinioideae	Mimosoid clade	Species	Accepted	Acacia aciphylla Benth.	Linnaea	26: 627	(1855)	W. Western Australia		611104	469636-1	Acacia aciphylla Benth.
99	429626	60428090-2	Fabaceae	Caesalpinioideae	Mimosoid clade	Species	Synonym	Racosperma aciphyllum (Benth.) Pedley	Austrobaileya	6: 447	(2003)			611104	469636-1	Acacia aciphylla Benth.
100	611106	1008228-1	Fabaceae	Caesalpinioideae	Mimosoid clade	Species	Accepted	Acacia acoma Maslin	Nuytsia	12: 315	(1999)	SC. Western Australia		611106	1008228-1	Acacia acoma Maslin
100	429614	60428091-2	Fabaceae	Caesalpinioideae	Mimosoid clade	Species	Synonym	Racosperma acomum (Maslin) Pedley	Austrobaileya	6: 447	(2003)			611106	1008228-1	Acacia acoma Maslin
101	611108	469637-1	Fabaceae	Caesalpinioideae	Mimosoid clade	Species	Accepted	Acacia acradenia F.Muell.	Iconogr. Austral. Acacia	11: t. 4	(1888)	Australia		611108	469637-1	Acacia acradenia F.Muell.
101	611834		Fabaceae	Caesalpinioideae	Mimosoid clade	Species	Synonym	Acacia curvicarpa W.Fitzg.	J. Proc. Roy. Soc. New S. Wales	51: 114	(1917)	NW. Australia		611108	469637-1	Acacia acradenia F.Muell.
101	868760	944298-1	Fabaceae	Caesalpinioideae	Mimosoid clade	Species	Synonym	Racosperma acradenium (F.Muell.) Pedley	Austrobaileya	2: 344	(1987)			611108	469637-1	Acacia acradenia F.Muell.
102	611109	940122-1	Fabaceae	Caesalpinioideae	Mimosoid clade	Species	Accepted	Acacia acrionastes Pedley	Austrobaileya	3: 297	(1990)	SE. Queensland		611109	940122-1	Acacia acrionastes Pedley
102	429624	60428092-2	Fabaceae	Caesalpinioideae	Mimosoid clade	Species	Synonym	Racosperma acrionastes (Pedley) Pedley	Austrobaileya	6: 447	(2003)			611109	940122-1	Acacia acrionastes Pedley
103	611110	469638-1	Fabaceae	Caesalpinioideae	Mimosoid clade	Species	Accepted	Acacia acuaria W.Fitzg.	J. Western Australia Nat. Hist. Soc.	1: 7	(1904)	W. Western Australia		611110	469638-1	Acacia acuaria W.Fitzg.
103	429634	60428093-2	Fabaceae	Caesalpinioideae	Mimosoid clade	Species	Synonym	Racosperma acuarium (W.Fitzg.) Pedley	Austrobaileya	6: 447	(2003)			611110	469638-1	Acacia acuaria W.Fitzg.
104	611113	469641-1	Fabaceae	Caesalpinioideae	Mimosoid clade	Species	Accepted	Acacia aculeatissima J.F.Macbr.	Contr. Gray Herb.	59: 6	(1919)	Victoria to SE. New South Wales		611113	469641-1	Acacia aculeatissima J.F.Macbr.
104	614057	471632-1	Fabaceae	Caesalpinioideae	Mimosoid clade	Species	Illegitimate	Acacia tenuifolia F.Muell.	Trans. & Proc. Philos. Inst. Victoria	1: 37	(1855)		, nom. illeg.	611113	469641-1	Acacia aculeatissima J.F.Macbr.
104	429622	60428094-2	Fabaceae	Caesalpinioideae	Mimosoid clade	Species	Synonym	Racosperma aculeatissimum (J.F.Macbr.) Pedley	Austrobaileya	6: 447	(2003)			611113	469641-1	Acacia aculeatissima J.F.Macbr.
105	611114	1008229-1	Fabaceae	Caesalpinioideae	Mimosoid clade	Species	Accepted	Acacia aculeiformis Maslin	Nuytsia	12: 317	(1999)	W. Western Australia		611114	1008229-1	Acacia aculeiformis Maslin
105	429621	60428095-2	Fabaceae	Caesalpinioideae	Mimosoid clade	Species	Synonym	Racosperma aculeiforme (Maslin) Pedley	Austrobaileya	6: 447	(2003)			611114	1008229-1	Acacia aculeiformis Maslin
106	611115	469642-1	Fabaceae	Caesalpinioideae	Mimosoid clade	Species	Accepted	Acacia acuminata Benth.	London J. Bot.	1: 373	(1842)	SW. Australia		611115	469642-1	Acacia acuminata Benth.
106	611117	56465-3	Fabaceae	Caesalpinioideae	Mimosoid clade	Variety	Synonym	Acacia acuminata var. ciliata Meisn.	Pl. Preiss.	1: 4	(1845)			611115	469642-1	Acacia acuminata Benth.
106	611118	56478-3	Fabaceae	Caesalpinioideae	Mimosoid clade	Variety	Synonym	Acacia acuminata var. glaucescens E.Pritz.	Bot. Jahrb. Syst.	35: 308	(1904)			611115	469642-1	Acacia acuminata Benth.
106	612022	470209-1	Fabaceae	Caesalpinioideae	Mimosoid clade	Species	Synonym	Acacia doratoxylon Meisn.	Pl. Preiss.	1: 19	(1844)			611115	469642-1	Acacia acuminata Benth.
106	429620	60428096-2	Fabaceae	Caesalpinioideae	Mimosoid clade	Species	Synonym	Racosperma acuminatum (Benth.) Pedley	Austrobaileya	6: 447	(2003)			611115	469642-1	Acacia acuminata Benth.
107	611121	469644-1	Fabaceae	Caesalpinioideae	Mimosoid clade	Species	Accepted	Acacia acutata W.Fitzg.	J. Western Australia Nat. Hist. Soc.	1: 6	(1904)	SW. Australia		611121	469644-1	Acacia acutata W.Fitzg.
107	429619	60428334-2	Fabaceae	Caesalpinioideae	Mimosoid clade	Species	Synonym	Racosperma acutatum (W.Fitzg.) Pedley	Austrobaileya	6: 448	(2003)			611121	469644-1	Acacia acutata W.Fitzg.
108	374573	507599-1	Fabaceae	Caesalpinioideae	Mimosoid clade	Species	Illegitimate	Mimosa adenanthera (Schult. ex Colla) Steud.	Nomencl. Bot.	, ed. 2, 1: 3	(1840)		, nom. illeg.	928678	77140881-1	Acacia adenanthera Schult. ex Colla
109	611128	947900-1	Fabaceae	Caesalpinioideae	Mimosoid clade	Species	Accepted	Acacia adenogonia (Pedley) R.S.Cowan & Maslin	Nuytsia	7: 203	(1990)	N. Western Australia		611128	947900-1	Acacia adenogonia (Pedley) R.S.Cowan & Maslin
109	611927	63008-3	Fabaceae	Caesalpinioideae	Mimosoid clade	Variety	Synonym	Acacia deltoidea var. pungens Benth.	London J. Bot.	1: 333	(1842)	N. Western Australia		611128	947900-1	Acacia adenogonia (Pedley) R.S.Cowan & Maslin
109	868761	940949-1	Fabaceae	Caesalpinioideae	Mimosoid clade	Species	Synonym	Racosperma adenogonium Pedley	Austrobaileya	2: 316	(1987)			611128	947900-1	Acacia adenogonia (Pedley) R.S.Cowan & Maslin
110	611135	1008230-1	Fabaceae	Caesalpinioideae	Mimosoid clade	Species	Accepted	Acacia adinophylla Maslin	Nuytsia	12: 318	(1999)	Western Australia (Helena and Aurora Ranges)		611135	1008230-1	Acacia adinophylla Maslin
110	429618	60428335-2	Fabaceae	Caesalpinioideae	Mimosoid clade	Species	Synonym	Racosperma adinophyllum (Maslin) Pedley	Austrobaileya	6: 448	(2003)			611135	1008230-1	Acacia adinophylla Maslin
111	1001673	77146096-1	Fabaceae	Caesalpinioideae	Mimosoid clade	Species	Accepted	Acacia adjutrices Maslin	Nuytsia	24: 139	(2014)	SW. Western Australia		1001673	77146096-1	Acacia adjutrices Maslin
111	612574	1008256-1	Fabaceae	Caesalpinioideae	Mimosoid clade	Subspecies	Synonym	Acacia insolita subsp. efoliolata Maslin	Nuytsia	12: 362	(1999)			1001673	77146096-1	Acacia adjutrices Maslin
111	428658	77060112-1	Fabaceae	Caesalpinioideae	Mimosoid clade	Subspecies	Synonym	Racosperma insolitum subsp. efoliolatum (Maslin) Pedley	Austrobaileya	6: 470	(2003)			1001673	77146096-1	Acacia adjutrices Maslin
112	611136	469657-1	Fabaceae	Caesalpinioideae	Mimosoid clade	Species	Accepted	Acacia adnata F.Muell.	Melbourne Chem. Druggist	5(July):	(1882)	W. Western Australia (Irwin Range)		611136	469657-1	Acacia adnata F.Muell.
112	429617	60428336-2	Fabaceae	Caesalpinioideae	Mimosoid clade	Species	Synonym	Racosperma adnatum (F.Muell.) Pedley	Austrobaileya	6: 448	(2003)			611136	469657-1	Acacia adnata F.Muell.
113	611137	469658-1	Fabaceae	Caesalpinioideae	Mimosoid clade	Species	Accepted	Acacia adoxa Pedley	Contr. Queensland Herb.	11: 6	(1972)	NW. & N. Western Australia to W. Northern Territory		611137	469658-1	Acacia adoxa Pedley
113	429616	60428337-2	Fabaceae	Caesalpinioideae	Mimosoid clade	Species	Synonym	Racosperma adoxum (Pedley) Pedley	Austrobaileya	6: 448	(2003)			611137	469658-1	Acacia adoxa Pedley
114	611138	884512-1	Fabaceae	Caesalpinioideae	Mimosoid clade	Variety	Accepted	Acacia adoxa var. subglabra Pedley	Contr. Queensland Herb.	11: 7	(1972)	N. Western Australia		611138	884512-1	Acacia adoxa var. subglabra Pedley
114	429644	60428338-2	Fabaceae	Caesalpinioideae	Mimosoid clade	Variety	Synonym	Racosperma adoxum var. subglabrum (Pedley) Pedley	Austrobaileya	6: 448	(2003)			611138	884512-1	Acacia adoxa var. subglabra Pedley
116	611142	469662-1	Fabaceae	Caesalpinioideae	Mimosoid clade	Species	Accepted	Acacia adsurgens Maiden & Blakely	J. Roy. Soc. Western Australia	13: 28	(1928)	N. & NC. Australia		611142	469662-1	Acacia adsurgens Maiden & Blakely
116	868762	944299-1	Fabaceae	Caesalpinioideae	Mimosoid clade	Species	Synonym	Racosperma adsurgens (Maiden & Blakely) Pedley	Austrobaileya	2: 344	(1987)			611142	469662-1	Acacia adsurgens Maiden & Blakely
117	611144	469663-1	Fabaceae	Caesalpinioideae	Mimosoid clade	Species	Accepted	Acacia adunca A.Cunn. ex G.Don	Gen. Hist.	2: 406	(1832)	SE. New South Wales to NE. New South Wales		611144	469663-1	Acacia adunca A.Cunn. ex G.Don
117	611098	469630-1	Fabaceae	Caesalpinioideae	Mimosoid clade	Species	Synonym	Acacia accola Maiden & Betche	Proc. Linn. Soc. New South Wales	31: 734	(1906 publ. 1907)			611144	469663-1	Acacia adunca A.Cunn. ex G.Don
117	611798	61960-3	Fabaceae	Caesalpinioideae	Mimosoid clade	Variety	Synonym	Acacia crassiuscula var. adunca (G.Don) Benth.	London J. Bot.	1: 356	(1842)			611144	469663-1	Acacia adunca A.Cunn. ex G.Don
117	868763	944300-1	Fabaceae	Caesalpinioideae	Mimosoid clade	Species	Synonym	Racosperma aduncum (A.Cunn. ex G.Don) Pedley	Austrobaileya	2: 344	(1987)			611144	469663-1	Acacia adunca A.Cunn. ex G.Don
118	611146	991279-1	Fabaceae	Caesalpinioideae	Mimosoid clade	Species	Accepted	Acacia aemula Maslin	Nuytsia	10: 169	(1995)	S. Western Australia		611146	991279-1	Acacia aemula Maslin
118	429623	60428339-2	Fabaceae	Caesalpinioideae	Mimosoid clade	Species	Synonym	Racosperma aemulum (Maslin) Pedley	Austrobaileya	6: 448	(2003)			611146	991279-1	Acacia aemula Maslin
119	611147	991280-1	Fabaceae	Caesalpinioideae	Mimosoid clade	Subspecies	Accepted	Acacia aemula subsp. muricata Maslin	Nuytsia	10: 171	(1995)	S. Western Australia		611147	991280-1	Acacia aemula subsp. muricata Maslin
119	614079		Fabaceae	Caesalpinioideae	Mimosoid clade	Form	Synonym	Acacia tetragonocarpa f. scabra (Benth.) E.Pritz.	Bot. Jahrb. Syst.	35: 292	(1904)			611147	991280-1	Acacia aemula subsp. muricata Maslin
119	614078	81730-3	Fabaceae	Caesalpinioideae	Mimosoid clade	Variety	Synonym	Acacia tetragonocarpa var. scabra Benth.	Fl. Austral.	2: 336	(1864)			611147	991280-1	Acacia aemula subsp. muricata Maslin
119	429625		Fabaceae	Caesalpinioideae	Mimosoid clade	Subspecies	Synonym	Racosperma aemulum subsp. muricatum (Maslin) Pedley	Austrobaileya	6: 448	(2003)			611147	991280-1	Acacia aemula subsp. muricata Maslin
120	611148	469665-1	Fabaceae	Caesalpinioideae	Mimosoid clade	Species	Accepted	Acacia aestivalis E.Pritz.	Bot. Jahrb. Syst.	35: 300	(1904)	SW. Australia		611148	469665-1	Acacia aestivalis E.Pritz.
120	429654	60428341-2	Fabaceae	Caesalpinioideae	Mimosoid clade	Species	Synonym	Racosperma aestivale (E.Pritz.) Pedley	Austrobaileya	6: 448	(2003)			611148	469665-1	Acacia aestivalis E.Pritz.
121	611150	469667-1	Fabaceae	Caesalpinioideae	Mimosoid clade	Species	Accepted	Acacia alata R.Br.	Hortus Kew.	5: 464	(1813)	SW. Australia		611150	469667-1	Acacia alata R.Br.
121	611152		Fabaceae	Caesalpinioideae	Mimosoid clade	Variety	Invalid	Acacia alata var. genuina Meisn.	Pl. Preiss.	1: 4	(1845)		, not validly publ.	611150	469667-1	Acacia alata R.Br.
121	512293		Fabaceae	Caesalpinioideae	Mimosoid clade	Species	Invalid	Mimosa alata (R.Br.) Poir.	Encycl.	, Suppl. 5: 530	(1817)		, not validly publ.	611150	469667-1	Acacia alata R.Br.
121	611153	56829-3	Fabaceae	Caesalpinioideae	Mimosoid clade	Variety	Synonym	Acacia alata var. glabrata Seem.	Verh. K. K. Gartenbauges. Wien	1846: 9	(1846)			611150	469667-1	Acacia alata R.Br.
121	612194	65120-3	Fabaceae	Caesalpinioideae	Mimosoid clade	Species	Synonym	Acacia ficoides Jacques	Ann. Fl. Pomone	1842-1843: 216	(1843)			611150	469667-1	Acacia alata R.Br.
121	612720	69403-3	Fabaceae	Caesalpinioideae	Mimosoid clade	Species	Synonym	Acacia latifrons Seem. & J.C.Schmidt	Flora	27: 495	(1844)			611150	469667-1	Acacia alata R.Br.
121	614203	82474-3	Fabaceae	Caesalpinioideae	Mimosoid clade	Species	Synonym	Acacia uniglandulosa Seem. & J.C.Schmidt	Flora	27: 495	(1844)			611150	469667-1	Acacia alata R.Br.
121	544077	514256-1	Fabaceae	Caesalpinioideae	Mimosoid clade	Species	Synonym	Phyllodoce alata (R.Br.) Link	Handbuch	2: 132	(1831)			611150	469667-1	Acacia alata R.Br.
121	429653	60428342-2	Fabaceae	Caesalpinioideae	Mimosoid clade	Species	Synonym	Racosperma alatum (R.Br.) Pedley	Austrobaileya	6: 448	(2003)			611150	469667-1	Acacia alata R.Br.
122	611151	56788-3	Fabaceae	Caesalpinioideae	Mimosoid clade	Variety	Accepted	Acacia alata var. biglandulosa Benth.	Fl. Austral.	2: 321	(1864)	W. Western Australia		611151	56788-3	Acacia alata var. biglandulosa Benth.
122	429652	60430505-2	Fabaceae	Caesalpinioideae	Mimosoid clade	Variety	Synonym	Racosperma alatum var. biglandulosum (Benth.) Pedley	Austrobaileya	6: 448	(2003)			611151	56788-3	Acacia alata var. biglandulosa Benth.
123	611154	56854-3	Fabaceae	Caesalpinioideae	Mimosoid clade	Variety	Accepted	Acacia alata var. platyptera (Lindl.) Meisn.	Pl. Preiss.	1: 4	(1884)	WSW. Western Australia		611154	56854-3	Acacia alata var. platyptera (Lindl.) Meisn.
123	613406	471169-1	Fabaceae	Caesalpinioideae	Mimosoid clade	Species	Synonym	Acacia platyptera Lindl.	Edwards's Bot. Reg.	27(Misc.): 3	(1841)			611154	56854-3	Acacia alata var. platyptera (Lindl.) Meisn.
123	429651		Fabaceae	Caesalpinioideae	Mimosoid clade	Variety	Synonym	Racosperma alatum var. platypterum (Lindl.) Pedley	Austrobaileya	6: 448	(2003)			611154	56854-3	Acacia alata var. platyptera (Lindl.) Meisn.
124	611155	991275-1	Fabaceae	Caesalpinioideae	Mimosoid clade	Variety	Accepted	Acacia alata var. tetrantha Maslin	Nuytsia	10: 157	(1995)	WSW. Western Australia		611155	991275-1	Acacia alata var. tetrantha Maslin
124	429650	60428346-2	Fabaceae	Caesalpinioideae	Mimosoid clade	Variety	Synonym	Racosperma alatum var. tetranthum (Maslin) Pedley	Austrobaileya	6: 448	(2003)			611155	991275-1	Acacia alata var. tetrantha Maslin
125	1008613	77154439-1	Fabaceae	Caesalpinioideae	Mimosoid clade	Species	Accepted	Acacia alaticaulis Kodela & Tindale	Telopea	15: 120	(2013)	New South Wales		1008613	77154439-1	Acacia alaticaulis Kodela & Tindale
128	611166	933651-1	Fabaceae	Caesalpinioideae	Mimosoid clade	Species	Accepted	Acacia alcockii Maslin & Whibley	Nuytsia	6: 19	(1987)	South Australia (Eyre Pen.)		611166	933651-1	Acacia alcockii Maslin & Whibley
128	429649	60428347-2	Fabaceae	Caesalpinioideae	Mimosoid clade	Species	Synonym	Racosperma alcockii (Maslin & Whibley) Pedley	Austrobaileya	6: 448	(2003)			611166	933651-1	Acacia alcockii Maslin & Whibley
129	611168	961049-1	Fabaceae	Caesalpinioideae	Mimosoid clade	Species	Accepted	Acacia alexandri Maslin	Nuytsia	8: 288	(1992)	NW. Western Australia		611168	961049-1	Acacia alexandri Maslin
129	429648	60428348-2	Fabaceae	Caesalpinioideae	Mimosoid clade	Species	Synonym	Racosperma alexandri (Maslin) Pedley	Austrobaileya	6: 448	(2003)			611168	961049-1	Acacia alexandri Maslin
130	611169	469679-1	Fabaceae	Caesalpinioideae	Mimosoid clade	Species	Accepted	Acacia alleniana Maiden	Fl. N. Territory	: 330	(1917)	N. Northern Territory to NW. Queensland		611169	469679-1	Acacia alleniana Maiden
130	868764	944301-1	Fabaceae	Caesalpinioideae	Mimosoid clade	Species	Synonym	Racosperma allenianum (Maiden) Pedley	Austrobaileya	2: 344	(1987)			611169	469679-1	Acacia alleniana Maiden
131	611172	469682-1	Fabaceae	Caesalpinioideae	Mimosoid clade	Species	Accepted	Acacia alpina F.Muell.	Fragm.	3: 129	(1863)	SE. New South Wales to E. Victoria		611172	469682-1	Acacia alpina F.Muell.
131	612827	70809-3	Fabaceae	Caesalpinioideae	Mimosoid clade	Variety	Synonym	Acacia longifolia var. alpina (F.Muell.) F.Muell.	Pl. Victoria	2: 31	(1863)			611172	469682-1	Acacia alpina F.Muell.
131	429647	60428349-2	Fabaceae	Caesalpinioideae	Mimosoid clade	Species	Synonym	Racosperma alpinum (F.Muell.) Pedley	Austrobaileya	6: 448	(2003)			611172	469682-1	Acacia alpina F.Muell.
132	611179	20001392-1	Fabaceae	Caesalpinioideae	Mimosoid clade	Species	Accepted	Acacia amanda G.J.Leach	Fl. Australia	11B: 488	(2001)	N. Northern Territory		611179	20001392-1	Acacia amanda G.J.Leach
132	429635	60428350-2	Fabaceae	Caesalpinioideae	Mimosoid clade	Species	Synonym	Racosperma amanda (G.J.Leach) Pedley	Austrobaileya	6: 448	(2003)			611179	20001392-1	Acacia amanda G.J.Leach
134	611186	469692-1	Fabaceae	Caesalpinioideae	Mimosoid clade	Species	Accepted	Acacia amblygona A.Cunn. ex Benth.	London J. Bot.	1: 332	(1842)	S. Western Australia, E. Australia		611186	469692-1	Acacia amblygona A.Cunn. ex Benth.
134	613125	470979-1	Fabaceae	Caesalpinioideae	Mimosoid clade	Species	Synonym	Acacia nernstii F.Muell.	Fragm.	4: 3	(1863)			611186	469692-1	Acacia amblygona A.Cunn. ex Benth.
134	868765	944302-1	Fabaceae	Caesalpinioideae	Mimosoid clade	Species	Synonym	Racosperma amblygonum (A.Cunn. ex Benth.) Pedley	Austrobaileya	2: 344	(1987)			611186	469692-1	Acacia amblygona A.Cunn. ex Benth.
135	611187	469693-1	Fabaceae	Caesalpinioideae	Mimosoid clade	Species	Accepted	Acacia amblyophylla F.Muell.	S. Sci. Rec.	2: 149	(1882)	W. Western Australia		611187	469693-1	Acacia amblyophylla F.Muell.
135	429645	60428758-2	Fabaceae	Caesalpinioideae	Mimosoid clade	Species	Synonym	Racosperma amblyophyllum (F.Muell.) Pedley	Austrobaileya	6: 449	(2003)			611187	469693-1	Acacia amblyophylla F.Muell.
136	611190	469696-1	Fabaceae	Caesalpinioideae	Mimosoid clade	Species	Accepted	Acacia amentifera F.Muell.	J. Proc. Linn. Soc., Bot.	3: 141	(1859)	NW. Northern Territory		611190	469696-1	Acacia amentifera F.Muell.
136	429655	60428759-2	Fabaceae	Caesalpinioideae	Mimosoid clade	Species	Synonym	Racosperma amentiferum (F.Muell.) Pedley	Austrobaileya	6: 449	(2003)			611190	469696-1	Acacia amentifera F.Muell.
137	1236610		Fabaceae	Caesalpinioideae	Mimosoid clade	Species	Accepted	Acacia ammitia Pedley	Austrobaileya	10: 314	(2019)	Queensland		1236610		Acacia ammitia Pedley
138	611191	469697-1	Fabaceae	Caesalpinioideae	Mimosoid clade	Species	Accepted	Acacia ammobia Maconochie	J. Adelaide Bot. Gard.	1: 180	(1978)	S. Northern Territory		611191	469697-1	Acacia ammobia Maconochie
138	868766	942630-1	Fabaceae	Caesalpinioideae	Mimosoid clade	Species	Synonym	Racosperma ammobium (Maconochie) Pedley	Bot. J. Linn. Soc.	92: 247	(1986)			611191	469697-1	Acacia ammobia Maconochie
139	611192	469698-1	Fabaceae	Caesalpinioideae	Mimosoid clade	Species	Accepted	Acacia ammophila Pedley	Austrobaileya	1: 197	(1978)	Queensland (Warrego Distr.)		611192	469698-1	Acacia ammophila Pedley
139	868767	944303-1	Fabaceae	Caesalpinioideae	Mimosoid clade	Species	Synonym	Racosperma ammophilum (Pedley) Pedley	Austrobaileya	2: 344	(1987)			611192	469698-1	Acacia ammophila Pedley
140	611193	469699-1	Fabaceae	Caesalpinioideae	Mimosoid clade	Species	Accepted	Acacia amoena H.L.Wendl.	Comm. Acac. Aphyll.	: 16	(1820)	EC. New South Wales to NE. Victoria		611193	469699-1	Acacia amoena H.L.Wendl.
140	429643	60428760-2	Fabaceae	Caesalpinioideae	Mimosoid clade	Species	Synonym	Racosperma amoenum (H.L.Wendl.) Pedley	Austrobaileya	6: 449	(2003)			611193	469699-1	Acacia amoena H.L.Wendl.
141	611196	980998-1	Fabaceae	Caesalpinioideae	Mimosoid clade	Species	Accepted	Acacia ampliata R.S.Cowan & Maslin	Nuytsia	10: 16	(1995)	W. Western Australia		611196	980998-1	Acacia ampliata R.S.Cowan & Maslin
141	429642	60428761-2	Fabaceae	Caesalpinioideae	Mimosoid clade	Species	Synonym	Racosperma ampliatum (R.S.Cowan & Maslin) Pedley	Austrobaileya	6: 449	(2003)			611196	980998-1	Acacia ampliata R.S.Cowan & Maslin
142	611197	469702-1	Fabaceae	Caesalpinioideae	Mimosoid clade	Species	Accepted	Acacia ampliceps Maslin	Nuytsia	1: 315	(1974)	NW. & N. Western Australia to Northern Territory		611197	469702-1	Acacia ampliceps Maslin
142	429641	60428762-2	Fabaceae	Caesalpinioideae	Mimosoid clade	Species	Synonym	Racosperma ampliceps (Maslin) Pedley	Austrobaileya	6: 449	(2003)			611197	469702-1	Acacia ampliceps Maslin
143	611198	1008324-1	Fabaceae	Caesalpinioideae	Mimosoid clade	Species	Accepted	Acacia amputata Maslin	Nuytsia	12: 493	(1999)	SW. Western Australia		611198	1008324-1	Acacia amputata Maslin
143	613544	884556-1	Fabaceae	Caesalpinioideae	Mimosoid clade	Variety	Synonym	Acacia pulchella var. subsessilis Maslin	Nuytsia	1: 406	(1975)	Western Australia		611198	1008324-1	Acacia amputata Maslin
143	429640	60428763-2	Fabaceae	Caesalpinioideae	Mimosoid clade	Species	Synonym	Racosperma amputatum (Maslin) Pedley	Austrobaileya	6: 449	(2003)			611198	1008324-1	Acacia amputata Maslin
144	611199	991298-1	Fabaceae	Caesalpinioideae	Mimosoid clade	Species	Accepted	Acacia amyctica R.S.Cowan & Maslin	Nuytsia	10: 222	(1995)	S. Western Australia		611199	991298-1	Acacia amyctica R.S.Cowan & Maslin
144	429639	60428764-2	Fabaceae	Caesalpinioideae	Mimosoid clade	Species	Synonym	Racosperma amycticum (R.S.Cowan & Maslin) Pedley	Austrobaileya	6: 449	(2003)			611199	991298-1	Acacia amyctica R.S.Cowan & Maslin
145	1236663		Fabaceae	Caesalpinioideae	Mimosoid clade	Species	Accepted	Acacia anadenia Pedley	Austrobaileya	10: 303	(2019)	Queensland		1236663		Acacia anadenia Pedley
146	611201	469704-1	Fabaceae	Caesalpinioideae	Mimosoid clade	Species	Accepted	Acacia anarthros Maslin	Nuytsia	2: 354	(1979)	WSW. Western Australia		611201	469704-1	Acacia anarthros Maslin
146	612037	884525-1	Fabaceae	Caesalpinioideae	Mimosoid clade	Subspecies	Synonym	Acacia drewiana subsp. pungens Maslin	Nuytsia	1: 475	(1975)			611201	469704-1	Acacia anarthros Maslin
146	429638	60428765-2	Fabaceae	Caesalpinioideae	Mimosoid clade	Species	Synonym	Racosperma anarthron (Maslin) Pedley	Austrobaileya	6: 449	(2003)			611201	469704-1	Acacia anarthros Maslin
147	611202	1010662-1	Fabaceae	Caesalpinioideae	Mimosoid clade	Species	Accepted	Acacia anasilla A.S.George	J. Roy. Soc. Western Australia	82: 67	(1999)	N. Western Australia		611202	1010662-1	Acacia anasilla A.S.George
147	429637	60428766-2	Fabaceae	Caesalpinioideae	Mimosoid clade	Species	Synonym	Racosperma anasillum (A.S.George) Pedley	Austrobaileya	6: 449	(2003)			611202	1010662-1	Acacia anasilla A.S.George
148	611203	901318-1	Fabaceae	Caesalpinioideae	Mimosoid clade	Species	Accepted	Acacia anastema Maslin	Nuytsia	4: 383	(1983)	W. Western Australia		611203	901318-1	Acacia anastema Maslin
148	429636	60428767-2	Fabaceae	Caesalpinioideae	Mimosoid clade	Species	Synonym	Racosperma anastemum (Maslin) Pedley	Austrobaileya	6: 449	(2003)			611203	901318-1	Acacia anastema Maslin
149	994465	77136438-1	Fabaceae	Caesalpinioideae	Mimosoid clade	Species	Accepted	Acacia anastomosa Maslin, M.D.Barrett & R.L.Barrett	Nuytsia	23: 545	(2013)	Western Australia		994465	77136438-1	Acacia anastomosa Maslin, M.D.Barrett & R.L.Barrett
150	611204	469705-1	Fabaceae	Caesalpinioideae	Mimosoid clade	Species	Accepted	Acacia anaticeps Tindale	Contr. New South Wales Natl. Herb.	4: 269	(1972)	NC. Western Australia		611204	469705-1	Acacia anaticeps Tindale
150	429604	60428768-2	Fabaceae	Caesalpinioideae	Mimosoid clade	Species	Synonym	Racosperma anaticeps (Tindale) Pedley	Austrobaileya	6: 449	(2003)			611204	469705-1	Acacia anaticeps Tindale
151	611205	469707-1	Fabaceae	Caesalpinioideae	Mimosoid clade	Species	Accepted	Acacia anceps DC.	Mém. Légum.	: 446	(1827)	S. Western Australia to S. South Australia		611205	469707-1	Acacia anceps DC.
151	612327	66228-3	Fabaceae	Caesalpinioideae	Mimosoid clade	Species	Illegitimate	Acacia glaucescens Cels	Ann. Fl. Pomone	1839-1840: 30	(1839)		, nom. illeg.	611205	469707-1	Acacia anceps DC.
151	612961		Fabaceae	Caesalpinioideae	Mimosoid clade	Species	Invalid	Acacia megaphylla F.Muell.	J. Proc. Linn. Soc., Bot.	3: 117	(1859)		, not validly publ.	611205	469707-1	Acacia anceps DC.
151	611207	57194-3	Fabaceae	Caesalpinioideae	Mimosoid clade	Variety	Synonym	Acacia anceps var. angustifolia Benth.	Fl. Austral.	2: 355	(1864)			611205	469707-1	Acacia anceps DC.
151	611636	60756-3	Fabaceae	Caesalpinioideae	Mimosoid clade	Species	Synonym	Acacia celsiana Ser.	Fl. Jard.	3: 483	(1849)			611205	469707-1	Acacia anceps DC.
151	613074	470939-1	Fabaceae	Caesalpinioideae	Mimosoid clade	Species	Synonym	Acacia muelleri Benth.	Linnaea	26: 603	(1855)			611205	469707-1	Acacia anceps DC.
151	613510	77249-3	Fabaceae	Caesalpinioideae	Mimosoid clade	Species	Synonym	Acacia pterigoidea Seem.	Verh. K. K. Gartenbauges. Wien	1846: 11	(1846)			611205	469707-1	Acacia anceps DC.
151	429573	60428787-2	Fabaceae	Caesalpinioideae	Mimosoid clade	Species	Synonym	Racosperma anceps (DC.) Pedley	Austrobaileya	6: 449	(2003)			611205	469707-1	Acacia anceps DC.
152	611208	469708-1	Fabaceae	Caesalpinioideae	Mimosoid clade	Species	Accepted	Acacia ancistrocarpa Maiden & Blakely	J. Roy. Soc. Western Australia	13: 31	(1927)	NW. Western Australia to W. Queensland		611208	469708-1	Acacia ancistrocarpa Maiden & Blakely
152	868768	944304-1	Fabaceae	Caesalpinioideae	Mimosoid clade	Species	Synonym	Racosperma ancistrocarpum (Maiden & Blakely) Pedley	Austrobaileya	2: 344	(1987)			611208	469708-1	Acacia ancistrocarpa Maiden & Blakely
153	611210	469710-1	Fabaceae	Caesalpinioideae	Mimosoid clade	Species	Accepted	Acacia ancistrophylla C.R.P.Andrews	J. Western Australia Nat. Hist. Soc.	1: 40	(1904)	S. Western Australia		611210	469710-1	Acacia ancistrophylla C.R.P.Andrews
153	429615	60428773-2	Fabaceae	Caesalpinioideae	Mimosoid clade	Species	Synonym	Racosperma ancistrophyllum (C.R.P.Andrews) Pedley	Austrobaileya	6: 449	(2003)			611210	469710-1	Acacia ancistrophylla C.R.P.Andrews
154	611211		Fabaceae	Caesalpinioideae	Mimosoid clade	Variety	Accepted	Acacia ancistrophylla var. lissophylla (J.M.Black) R.S.Cowan & Maslin	Acac. S. Austral.	: 206	(1992)	S. Australia		611211		Acacia ancistrophylla var. lissophylla (J.M.Black) R.S.Cowan & Maslin
154	613758	79461-3	Fabaceae	Caesalpinioideae	Mimosoid clade	Variety	Synonym	Acacia sclerophylla var. lissophylla J.M.Black	Trans. & Proc. Roy. Soc. South Australia	47: 369	(1923)			611211		Acacia ancistrophylla var. lissophylla (J.M.Black) R.S.Cowan & Maslin
154	429590	60430506-2	Fabaceae	Caesalpinioideae	Mimosoid clade	Variety	Synonym	Racosperma ancistrophyllum var. lissophyllum (J.M.Black) Pedley	Austrobaileya	6: 449	(2003)			611211		Acacia ancistrophylla var. lissophylla (J.M.Black) R.S.Cowan & Maslin
155	611212	991299-1	Fabaceae	Caesalpinioideae	Mimosoid clade	Variety	Accepted	Acacia ancistrophylla var. perarcuata R.S.Cowan & Maslin	Nuytsia	10: 227	(1995)	S. Western Australia		611212	991299-1	Acacia ancistrophylla var. perarcuata R.S.Cowan & Maslin
155	429589		Fabaceae	Caesalpinioideae	Mimosoid clade	Variety	Synonym	Racosperma ancistrophyllum var. perarcuatum (R.S.Cowan & Maslin) Pedley	Austrobaileya	6: 449	(2003)			611212	991299-1	Acacia ancistrophylla var. perarcuata R.S.Cowan & Maslin
156	611215	469713-1	Fabaceae	Caesalpinioideae	Mimosoid clade	Species	Accepted	Acacia andrewsii W.Fitzg.	J. Western Australia Nat. Hist. Soc.	1: 6	(1904)	SW. Australia		611215	469713-1	Acacia andrewsii W.Fitzg.
156	429588	60428775-2	Fabaceae	Caesalpinioideae	Mimosoid clade	Species	Synonym	Racosperma andrewsii (W.Fitzg.) Pedley	Austrobaileya	6: 450	(2003)			611215	469713-1	Acacia andrewsii W.Fitzg.
157	611217	469715-1	Fabaceae	Caesalpinioideae	Mimosoid clade	Species	Accepted	Acacia aneura F.Muell. ex Benth.	Linnaea	26: 627	(1855)	Australia		611217	469715-1	Acacia aneura F.Muell. ex Benth.
157	611223	20001402-1	Fabaceae	Caesalpinioideae	Mimosoid clade	Variety	Synonym	Acacia aneura var. intermedia Pedley	Fl. Australia	11B: 489	(2001)	Australia		611217	469715-1	Acacia aneura F.Muell. ex Benth.
157	868769	944305-1	Fabaceae	Caesalpinioideae	Mimosoid clade	Species	Synonym	Racosperma aneurum (F.Muell. ex Benth.) Pedley	Austrobaileya	2: 344	(1987)			611217	469715-1	Acacia aneura F.Muell. ex Benth.
157	429584		Fabaceae	Caesalpinioideae	Mimosoid clade	Variety	Synonym	Racosperma aneurum var. intermedium (Pedley) Pedley	Austrobaileya	6: 450	(2003)			611217	469715-1	Acacia aneura F.Muell. ex Benth.
158	611226	20001401-1	Fabaceae	Caesalpinioideae	Mimosoid clade	Variety	Accepted	Acacia aneura var. major Pedley	Fl. Australia	11B: 489	(2001)	Australia		611226	20001401-1	Acacia aneura var. major Pedley
158	429582	60428782-2	Fabaceae	Caesalpinioideae	Mimosoid clade	Variety	Synonym	Racosperma aneurum var. majus (Pedley) Pedley	Austrobaileya	6: 450	(2003)			611226	20001401-1	Acacia aneura var. major Pedley
159	611231	469716-1	Fabaceae	Caesalpinioideae	Mimosoid clade	Species	Accepted	Acacia anfractuosa Maslin	Nuytsia	2: 96	(1976)	SW. Australia		611231	469716-1	Acacia anfractuosa Maslin
159	429578	60429116-2	Fabaceae	Caesalpinioideae	Mimosoid clade	Species	Synonym	Racosperma anfractuosum (Maslin) Pedley	Austrobaileya	6: 450	(2003)			611231	469716-1	Acacia anfractuosa Maslin
160	611235	469720-1	Fabaceae	Caesalpinioideae	Mimosoid clade	Species	Accepted	Acacia angusta Maiden & Blakely	Proc. Roy. Soc. Queensland	38: 115	(1927)	CE. Queensland		611235	469720-1	Acacia angusta Maiden & Blakely
160	868770	944306-1	Fabaceae	Caesalpinioideae	Mimosoid clade	Species	Synonym	Racosperma angustum (Maiden & Blakely) Pedley	Austrobaileya	2: 344	(1987)			611235	469720-1	Acacia angusta Maiden & Blakely
161	611260	469729-1	Fabaceae	Caesalpinioideae	Mimosoid clade	Species	Accepted	Acacia anomala Gardner ex Court	Nuytsia	2: 168	(1978)	WSW. Western Australia		611260	469729-1	Acacia anomala Gardner ex Court
161	429577	60429117-2	Fabaceae	Caesalpinioideae	Mimosoid clade	Species	Synonym	Racosperma anomalum (Gardner ex Court) Pedley	Austrobaileya	6: 450	(2003)			611260	469729-1	Acacia anomala Gardner ex Court
162	994684	77136444-1	Fabaceae	Caesalpinioideae	Mimosoid clade	Species	Accepted	Acacia anserina Maslin, M.D.Barrett & R.L.Barrett	Nuytsia	23: 564	(2013)	Western Australia		994684	77136444-1	Acacia anserina Maslin, M.D.Barrett & R.L.Barrett
163	611262	991284-1	Fabaceae	Caesalpinioideae	Mimosoid clade	Species	Accepted	Acacia anthochaera Maslin	Nuytsia	10: 183	(1995)	WSW. Western Australia		611262	991284-1	Acacia anthochaera Maslin
163	429576	60429118-2	Fabaceae	Caesalpinioideae	Mimosoid clade	Species	Synonym	Racosperma anthochaerum (Maslin) Pedley	Austrobaileya	6: 450	(2003)			611262	991284-1	Acacia anthochaera Maslin
164	611264	961050-1	Fabaceae	Caesalpinioideae	Mimosoid clade	Species	Accepted	Acacia aphanoclada Maslin	Nuytsia	8: 290	(1992)	NW. Western Australia		611264	961050-1	Acacia aphanoclada Maslin
164	429575	60429119-2	Fabaceae	Caesalpinioideae	Mimosoid clade	Species	Synonym	Racosperma aphanocladum (Maslin) Pedley	Austrobaileya	6: 450	(2003)			611264	961050-1	Acacia aphanoclada Maslin
165	611265	469732-1	Fabaceae	Caesalpinioideae	Mimosoid clade	Species	Accepted	Acacia aphylla Maslin	Nuytsia	1: 320	(1974)	WSW. Western Australia		611265	469732-1	Acacia aphylla Maslin
165	429574	60429120-2	Fabaceae	Caesalpinioideae	Mimosoid clade	Species	Synonym	Racosperma aphyllum (Maslin) Pedley	Austrobaileya	6: 450	(2003)			611265	469732-1	Acacia aphylla Maslin
166	611267	991276-1	Fabaceae	Caesalpinioideae	Mimosoid clade	Species	Accepted	Acacia applanata Maslin	Nuytsia	10: 158	(1995)	SW. Australia		611267	991276-1	Acacia applanata Maslin
166	611421	58802-3	Fabaceae	Caesalpinioideae	Mimosoid clade	Variety	Synonym	Acacia benthamii var. angustior (Meisn.) Heynh.	Alph. Aufz. Gew.	2: 2	(1846)			611267	991276-1	Acacia applanata Maslin
166	611980	63473-3	Fabaceae	Caesalpinioideae	Mimosoid clade	Variety	Synonym	Acacia diptera var. angustior Meisn.	Pl. Preiss.	1: 5	(1844)			611267	991276-1	Acacia applanata Maslin
166	611981	63489-3	Fabaceae	Caesalpinioideae	Mimosoid clade	Variety	Synonym	Acacia diptera var. eriocarpa W.Fitzg.	J. Western Australia Nat. Hist. Soc.	1: 44	(1904)			611267	991276-1	Acacia applanata Maslin
166	429602	60429121-2	Fabaceae	Caesalpinioideae	Mimosoid clade	Species	Synonym	Racosperma applanatum (Maslin) Pedley	Austrobaileya	6: 450	(2003)			611267	991276-1	Acacia applanata Maslin
167	611268	469734-1	Fabaceae	Caesalpinioideae	Mimosoid clade	Species	Accepted	Acacia aprepta Pedley	Contr. Queensland Herb.	15: 5	(1974)	SE. Queensland		611268	469734-1	Acacia aprepta Pedley
167	868771	944307-1	Fabaceae	Caesalpinioideae	Mimosoid clade	Species	Synonym	Racosperma apreptum (Pedley) Pedley	Austrobaileya	2: 344	(1987)			611268	469734-1	Acacia aprepta Pedley
168	611269	1008312-1	Fabaceae	Caesalpinioideae	Mimosoid clade	Species	Accepted	Acacia aprica Maslin & A.R.Chapm.	Nuytsia	12: 471	(1999)	WSW. Western Australia		611269	1008312-1	Acacia aprica Maslin & A.R.Chapm.
168	429581	60429122-2	Fabaceae	Caesalpinioideae	Mimosoid clade	Species	Synonym	Racosperma apricum (Maslin & A.R.Chapm.) Pedley	Austrobaileya	6: 450	(2003)			611269	1008312-1	Acacia aprica Maslin & A.R.Chapm.
169	913421	77123735-1	Fabaceae	Caesalpinioideae	Mimosoid clade	Species	Accepted	Acacia aptaneura Maslin & J.E.Reid	Nuytsia	22: 171	(2012)	Australia		913421	77123735-1	Acacia aptaneura Maslin & J.E.Reid
169	611228	20001400-1	Fabaceae	Caesalpinioideae	Mimosoid clade	Variety	Synonym	Acacia aneura var. pilbarana Pedley	Fl. Australia	11B: 489	(2001)	WC. Western Australia		913421	77123735-1	Acacia aptaneura Maslin & J.E.Reid
169	611230	20001399-1	Fabaceae	Caesalpinioideae	Mimosoid clade	Variety	Synonym	Acacia aneura var. tenuis Pedley	Fl. Australia	11B: 489	(2001)	Australia		913421	77123735-1	Acacia aptaneura Maslin & J.E.Reid
169	429580		Fabaceae	Caesalpinioideae	Mimosoid clade	Variety	Synonym	Racosperma aneurum var. pilbaranum (Pedley) Pedley	Austrobaileya	6: 450	(2003)			913421	77123735-1	Acacia aptaneura Maslin & J.E.Reid
169	429579	60428784-2	Fabaceae	Caesalpinioideae	Mimosoid clade	Variety	Synonym	Racosperma aneurum var. tenue (Pedley) Pedley	Austrobaileya	6: 450	(2003)			913421	77123735-1	Acacia aptaneura Maslin & J.E.Reid
170	611275	968166-1	Fabaceae	Caesalpinioideae	Mimosoid clade	Species	Accepted	Acacia arafurica Tindale & Kodela	Telopea	5: 53	(1992)	N. Northern Territory		611275	968166-1	Acacia arafurica Tindale & Kodela
170	429583	60429123-2	Fabaceae	Caesalpinioideae	Mimosoid clade	Species	Synonym	Racosperma arafuricum (Tindale & Kodela) Pedley	Austrobaileya	6: 450	(2003)			611275	968166-1	Acacia arafurica Tindale & Kodela
171	611276	469736-1	Fabaceae	Caesalpinioideae	Mimosoid clade	Species	Accepted	Acacia araneosa Whibley	Contr. Herb. Austral.	14: 1	(1976)	E. South Australia		611276	469736-1	Acacia araneosa Whibley
171	429612	60429124-2	Fabaceae	Caesalpinioideae	Mimosoid clade	Species	Synonym	Racosperma araneosum (Whibley) Pedley	Austrobaileya	6: 450	(2003)			611276	469736-1	Acacia araneosa Whibley
172	611278	1007204-1	Fabaceae	Caesalpinioideae	Mimosoid clade	Species	Accepted	Acacia arbiana Pedley	Austrobaileya	5: 307	(1999)	CE. Queensland		611278	1007204-1	Acacia arbiana Pedley
172	429611	60429125-2	Fabaceae	Caesalpinioideae	Mimosoid clade	Species	Synonym	Racosperma arbianum (Pedley) Pedley	Austrobaileya	6: 450	(2003)			611278	1007204-1	Acacia arbiana Pedley
173	611284	1008313-1	Fabaceae	Caesalpinioideae	Mimosoid clade	Species	Accepted	Acacia arcuatilis R.S.Cowan & Maslin	Nuytsia	12: 472	(1999)	SW. Australia		611284	1008313-1	Acacia arcuatilis R.S.Cowan & Maslin
173	429610	60429348-2	Fabaceae	Caesalpinioideae	Mimosoid clade	Species	Synonym	Racosperma arcuatile (R.S.Cowan & Maslin) Pedley	Austrobaileya	6: 451	(2003)			611284	1008313-1	Acacia arcuatilis R.S.Cowan & Maslin
174	611287	20012611-1	Fabaceae	Caesalpinioideae	Mimosoid clade	Species	Accepted	Acacia areolata M.W.McDonald	Austral. Syst. Bot.	16: 142	(2003)	N. Western Australia		611287	20012611-1	Acacia areolata M.W.McDonald
174	429609	60429349-2	Fabaceae	Caesalpinioideae	Mimosoid clade	Species	Synonym	Racosperma areolatum (M.W.McDonald) Pedley	Austrobaileya	6: 451	(2003)			611287	20012611-1	Acacia areolata M.W.McDonald
175	603356	77079723-1	Fabaceae	Caesalpinioideae	Mimosoid clade	Species	Accepted	Acacia argentina Pedley	Austrobaileya	7: 348	(2006)	Queensland		603356	77079723-1	Acacia argentina Pedley
176	611289	469746-1	Fabaceae	Caesalpinioideae	Mimosoid clade	Species	Accepted	Acacia argutifolia Maslin	Nuytsia	2: 98	(1976)	SSW. Western Australia		611289	469746-1	Acacia argutifolia Maslin
176	429608	60429350-2	Fabaceae	Caesalpinioideae	Mimosoid clade	Species	Synonym	Racosperma argutifolium (Maslin) Pedley	Austrobaileya	6: 451	(2003)			611289	469746-1	Acacia argutifolia Maslin
177	611290	469747-1	Fabaceae	Caesalpinioideae	Mimosoid clade	Species	Accepted	Acacia argyraea Tindale	Contr. New South Wales Natl. Herb.	4: 141	(1970)	N. Western Australia to NW. Queensland		611290	469747-1	Acacia argyraea Tindale
177	868772	944308-1	Fabaceae	Caesalpinioideae	Mimosoid clade	Species	Synonym	Racosperma argyraeum (Tindale) Pedley	Austrobaileya	2: 344	(1987)			611290	469747-1	Acacia argyraea Tindale
178	611291	469748-1	Fabaceae	Caesalpinioideae	Mimosoid clade	Species	Accepted	Acacia argyrodendron Domin	Biblioth. Bot.	22(89): 261	(1926)	NE. Queensland		611291	469748-1	Acacia argyrodendron Domin
178	868773	944309-1	Fabaceae	Caesalpinioideae	Mimosoid clade	Species	Synonym	Racosperma argyrodendron (Domin) Pedley	Austrobaileya	2: 345	(1987)			611291	469748-1	Acacia argyrodendron Domin
179	611292	469749-1	Fabaceae	Caesalpinioideae	Mimosoid clade	Species	Accepted	Acacia argyrophylla Hook.	Bot. Mag.	74: t. 4384	(1848)	SE. South Austalia to W. Victoria		611292	469749-1	Acacia argyrophylla Hook.
179	611468	469856-1	Fabaceae	Caesalpinioideae	Mimosoid clade	Species	Synonym	Acacia bombycina Benth. ex Paxton	Paxton's Fl. Gard.	2: 101	(1851)			611292	469749-1	Acacia argyrophylla Hook.
179	611481		Fabaceae	Caesalpinioideae	Mimosoid clade	Form	Synonym	Acacia brachybotrya f. argyrophylla (Hook.) Benth.	Fl. Austral.	2: 374	(1864)			611292	469749-1	Acacia argyrophylla Hook.
179	611482	59405-3	Fabaceae	Caesalpinioideae	Mimosoid clade	Variety	Synonym	Acacia brachybotrya var. argyrophylla (Hook.) Maiden	Forest Fl. N.S.W.	6: 47	(1914)			611292	469749-1	Acacia argyrophylla Hook.
179	429607	60429452-2	Fabaceae	Caesalpinioideae	Mimosoid clade	Species	Synonym	Racosperma argyrophyllum (Hook.) Pedley	Austrobaileya	6: 451	(2003)			611292	469749-1	Acacia argyrophylla Hook.
180	611293	1007208-1	Fabaceae	Caesalpinioideae	Mimosoid clade	Species	Accepted	Acacia argyrotricha Pedley	Austrobaileya	5: 310	(1999)	SE. Queensland		611293	1007208-1	Acacia argyrotricha Pedley
180	429606	60429581-2	Fabaceae	Caesalpinioideae	Mimosoid clade	Species	Synonym	Racosperma argyrotrichum (Pedley) Pedley	Austrobaileya	6: 451	(2003)			611293	1007208-1	Acacia argyrotricha Pedley
181	611294	469750-1	Fabaceae	Caesalpinioideae	Mimosoid clade	Species	Accepted	Acacia arida Benth.	London J. Bot.	1: 370	(1842)	NW. & N. Northern Territory		611294	469750-1	Acacia arida Benth.
181	614008	471590-1	Fabaceae	Caesalpinioideae	Mimosoid clade	Species	Synonym	Acacia subrotata Domin	Biblioth. Bot.	22(89): 265	(1926)	NW. Australia		611294	469750-1	Acacia arida Benth.
181	429605	60429594-2	Fabaceae	Caesalpinioideae	Mimosoid clade	Species	Synonym	Racosperma aridum (Benth.) Pedley	Austrobaileya	6: 451	(2003)			611294	469750-1	Acacia arida Benth.
182	611296	1008231-1	Fabaceae	Caesalpinioideae	Mimosoid clade	Species	Accepted	Acacia aristulata Maslin	Nuytsia	12: 320	(1999)	WSW. Western Australia		611296	1008231-1	Acacia aristulata Maslin
182	429593	60429582-2	Fabaceae	Caesalpinioideae	Mimosoid clade	Species	Synonym	Racosperma aristulatum (Maslin) Pedley	Austrobaileya	6: 451	(2003)			611296	1008231-1	Acacia aristulata Maslin
183	611317	948157-1	Fabaceae	Caesalpinioideae	Mimosoid clade	Species	Accepted	Acacia armillata (Pedley) Pedley	Austrobaileya	3: 215	(1990)	N. & NE. Queensland		611317	948157-1	Acacia armillata (Pedley) Pedley
183	868774	932683-1	Fabaceae	Caesalpinioideae	Mimosoid clade	Species	Synonym	Racosperma armillatum Pedley	Austrobaileya	2: 345	(1987)			611317	948157-1	Acacia armillata (Pedley) Pedley
184	611318	54107-3	Fabaceae	Caesalpinioideae	Mimosoid clade	Species	Accepted	Acacia armitii F.Muell. ex Maiden	J. Proc. Roy. Soc. New S. Wales	51: 84	(1917)	N. Northern Territory, NC. Queensland		611318	54107-3	Acacia armitii F.Muell. ex Maiden
184	868775	944310-1	Fabaceae	Caesalpinioideae	Mimosoid clade	Species	Synonym	Racosperma armitii (F.Muell. ex Maiden) Pedley	Austrobaileya	2: 345	(1987)			611318	54107-3	Acacia armitii F.Muell. ex Maiden
185	611323	899058-1	Fabaceae	Caesalpinioideae	Mimosoid clade	Species	Accepted	Acacia arrecta Maslin	Nuytsia	4: 73	(1982)	NW. Western Australia		611323	899058-1	Acacia arrecta Maslin
185	429603	60429583-2	Fabaceae	Caesalpinioideae	Mimosoid clade	Species	Synonym	Racosperma arrectum (Maslin) Pedley	Austrobaileya	6: 451	(2003)			611323	899058-1	Acacia arrecta Maslin
186	611329	939609-1	Fabaceae	Caesalpinioideae	Mimosoid clade	Species	Accepted	Acacia ascendens Maslin	Nuytsia	7: 223	(1990)	Western Australia (Chiddarcooping Hill)		611329	939609-1	Acacia ascendens Maslin
186	429613	60429584-2	Fabaceae	Caesalpinioideae	Mimosoid clade	Species	Synonym	Racosperma ascendens (Maslin) Pedley	Austrobaileya	6: 451	(2003)			611329	939609-1	Acacia ascendens Maslin
187	611330	1008232-1	Fabaceae	Caesalpinioideae	Mimosoid clade	Species	Accepted	Acacia asepala Maslin	Nuytsia	12: 321	(1999)	SSW. Western Australia		611330	1008232-1	Acacia asepala Maslin
187	429601	60429585-2	Fabaceae	Caesalpinioideae	Mimosoid clade	Species	Synonym	Racosperma asepalum (Maslin) Pedley	Austrobaileya	6: 451	(2003)			611330	1008232-1	Acacia asepala Maslin
188	611331	469762-1	Fabaceae	Caesalpinioideae	Mimosoid clade	Species	Accepted	Acacia ashbyae Maslin	Nuytsia	1: 321	(1974)	W. Western Australia		611331	469762-1	Acacia ashbyae Maslin
188	429600	60429586-2	Fabaceae	Caesalpinioideae	Mimosoid clade	Species	Synonym	Racosperma ashbyae (Maslin) Pedley	Austrobaileya	6: 451	(2003)			611331	469762-1	Acacia ashbyae Maslin
189	611332	469763-1	Fabaceae	Caesalpinioideae	Mimosoid clade	Species	Accepted	Acacia asparagoides A.Cunn.	Geogr. Mem. New South Wales	: 343	(1825)	E. New South Wales		611332	469763-1	Acacia asparagoides A.Cunn.
189	429599	60429587-2	Fabaceae	Caesalpinioideae	Mimosoid clade	Species	Synonym	Racosperma asparagoides (A.Cunn.) Pedley	Austrobaileya	6: 451	(2003)			611332	469763-1	Acacia asparagoides A.Cunn.
190	611333	469765-1	Fabaceae	Caesalpinioideae	Mimosoid clade	Species	Accepted	Acacia aspera J.Forbes	Hort. Woburn.	: 223	(1833)	New South Wales to Victoria		611333	469765-1	Acacia aspera J.Forbes
190	613968		Fabaceae	Caesalpinioideae	Mimosoid clade	Species	Illegitimate	Acacia strigosa Lindl.	Three Exped. Australia	1: 184	(1838)		, nom. illeg.	611333	469765-1	Acacia aspera J.Forbes
190	611334	58054-3	Fabaceae	Caesalpinioideae	Mimosoid clade	Variety	Synonym	Acacia aspera var. densifolia (Benth.) Benth.	Fl. Austral.	2: 347	(1864)			611333	469765-1	Acacia aspera J.Forbes
190	611935	470153-1	Fabaceae	Caesalpinioideae	Mimosoid clade	Species	Synonym	Acacia densifolia Benth.	London J. Bot.	1: 360	(1842)			611333	469765-1	Acacia aspera J.Forbes
190	612126	470274-1	Fabaceae	Caesalpinioideae	Mimosoid clade	Species	Synonym	Acacia erythrocephala A.Cunn. ex Benth.	London J. Bot.	1: 362	(1842)			611333	469765-1	Acacia aspera J.Forbes
190	429598	60429588-2	Fabaceae	Caesalpinioideae	Mimosoid clade	Species	Synonym	Racosperma asperum (Lindl.) Pedley	Austrobaileya	6: 451	(2003)			611333	469765-1	Acacia aspera J.Forbes
191	611335	77061649-1	Fabaceae	Caesalpinioideae	Mimosoid clade	Subspecies	Accepted	Acacia aspera subsp. parviceps N.G.Walsh	Muelleria	19: 6	(2004)	Victoria		611335	77061649-1	Acacia aspera subsp. parviceps N.G.Walsh
192	611336	469766-1	Fabaceae	Caesalpinioideae	Mimosoid clade	Species	Accepted	Acacia asperulacea F.Muell.	J. Proc. Linn. Soc., Bot.	3: 123	(1859)	NE. Western Australia to NW. Queensland		611336	469766-1	Acacia asperulacea F.Muell.
192	612277	65768-3	Fabaceae	Caesalpinioideae	Mimosoid clade	Variety	Synonym	Acacia galioides var. asperulacea (F.Muell.) Domin	Biblioth. Bot.	22(89): 252	(1926)			611336	469766-1	Acacia asperulacea F.Muell.
192	612883	71819-3	Fabaceae	Caesalpinioideae	Mimosoid clade	Variety	Synonym	Acacia lycopodiifolia var. glabrescens Benth.	Fl. Austral.	2: 342	(1864)			611336	469766-1	Acacia asperulacea F.Muell.
192	868776	944311-1	Fabaceae	Caesalpinioideae	Mimosoid clade	Species	Synonym	Racosperma asperulaceum (F.Muell.) Pedley	Austrobaileya	2: 345	(1987)			611336	469766-1	Acacia asperulacea F.Muell.
193	611339	469769-1	Fabaceae	Caesalpinioideae	Mimosoid clade	Species	Accepted	Acacia assimilis S.Moore	J. Linn. Soc., Bot.	45: 172	(1920)	SW. Australia		611339	469769-1	Acacia assimilis S.Moore
193	429597	60429589-2	Fabaceae	Caesalpinioideae	Mimosoid clade	Species	Synonym	Racosperma assimile (S.Moore) Pedley	Austrobaileya	6: 451	(2003)			611339	469769-1	Acacia assimilis S.Moore
194	611340	991304-1	Fabaceae	Caesalpinioideae	Mimosoid clade	Subspecies	Accepted	Acacia assimilis subsp. atroviridis R.S.Cowan & Maslin	Nuytsia	10: 240	(1995)	SSW. Western Australia		611340	991304-1	Acacia assimilis subsp. atroviridis R.S.Cowan & Maslin
194	429596		Fabaceae	Caesalpinioideae	Mimosoid clade	Subspecies	Synonym	Racosperma assimile subsp. atroviride (R.S.Cowan & Maslin) Pedley	Austrobaileya	6: 451	(2003)			611340	991304-1	Acacia assimilis subsp. atroviridis R.S.Cowan & Maslin
195	611346	469774-1	Fabaceae	Caesalpinioideae	Mimosoid clade	Species	Accepted	Acacia ataxiphylla Benth.	Linnaea	26: 605	(1855)	SW. Western Australia		611346	469774-1	Acacia ataxiphylla Benth.
195	429595	60429591-2	Fabaceae	Caesalpinioideae	Mimosoid clade	Species	Synonym	Racosperma ataxiphyllum (Benth.) Pedley	Austrobaileya	6: 451	(2003)			611346	469774-1	Acacia ataxiphylla Benth.
196	611347	1008233-1	Fabaceae	Caesalpinioideae	Mimosoid clade	Subspecies	Accepted	Acacia ataxiphylla subsp. magna Maslin	Nuytsia	12: 324	(1999)	WSW. Western Australia		611347	1008233-1	Acacia ataxiphylla subsp. magna Maslin
196	429675	60429592-2	Fabaceae	Caesalpinioideae	Mimosoid clade	Subspecies	Synonym	Racosperma ataxiphyllum subsp. magnum (Maslin) Pedley	Austrobaileya	6: 451	(2003)			611347	1008233-1	Acacia ataxiphylla subsp. magna Maslin
197	611348	899059-1	Fabaceae	Caesalpinioideae	Mimosoid clade	Species	Accepted	Acacia atkinsiana Maslin	Nuytsia	4: 75	(1982)	NW. Western Australia		611348	899059-1	Acacia atkinsiana Maslin
197	429591	60429593-2	Fabaceae	Caesalpinioideae	Mimosoid clade	Species	Synonym	Racosperma atkinsianum (Maslin) Pedley	Austrobaileya	6: 451	(2003)			611348	899059-1	Acacia atkinsiana Maslin
198	611350	20001405-1	Fabaceae	Caesalpinioideae	Mimosoid clade	Species	Accepted	Acacia atopa Pedley	Fl. Australia	11B: 490	(2001)	W. Western Australia		611350	20001405-1	Acacia atopa Pedley
198	429646	60429698-2	Fabaceae	Caesalpinioideae	Mimosoid clade	Species	Synonym	Racosperma atopum (Pedley) Pedley	Austrobaileya	6: 452	(2003)			611350	20001405-1	Acacia atopa Pedley
199	611352	1021352-1	Fabaceae	Caesalpinioideae	Mimosoid clade	Species	Accepted	Acacia atrox Kodela	Telopea	9: 415	(2001)	New South Wales		611352	1021352-1	Acacia atrox Kodela
199	429717	60429699-2	Fabaceae	Caesalpinioideae	Mimosoid clade	Species	Synonym	Racosperma atrox (Kodela) Pedley	Austrobaileya	6: 452	(2003)			611352	1021352-1	Acacia atrox Kodela
200	994232	77131982-1	Fabaceae	Caesalpinioideae	Mimosoid clade	Subspecies	Accepted	Acacia atrox subsp. planiticola Kodela & L.M.Copel.	Telopea	14: 64	(2012)	New South Wales		994232	77131982-1	Acacia atrox subsp. planiticola Kodela & L.M.Copel.
201	611353	469777-1	Fabaceae	Caesalpinioideae	Mimosoid clade	Species	Accepted	Acacia attenuata Maiden	Proc. Roy. Soc. Queensland	38: 117	(1927)	SE. Queensland		611353	469777-1	Acacia attenuata Maiden
201	868777	944312-1	Fabaceae	Caesalpinioideae	Mimosoid clade	Species	Synonym	Racosperma attenuatum (Maiden) Pedley	Austrobaileya	2: 345	(1987)			611353	469777-1	Acacia attenuata Maiden
202	611355	469779-1	Fabaceae	Caesalpinioideae	Mimosoid clade	Species	Accepted	Acacia aulacocarpa A.Cunn. ex Benth.	London J. Bot.	1: 379	(1842)	New Guinea, E. Queensland to NE. New South Wales		611355	469779-1	Acacia aulacocarpa A.Cunn. ex Benth.
202	611357	58182-3	Fabaceae	Caesalpinioideae	Mimosoid clade	Variety	Synonym	Acacia aulacocarpa var. fruticosa C.T.White	Proc. Roy. Soc. Queensland	57: 23	(1946)	Queensland		611355	469779-1	Acacia aulacocarpa A.Cunn. ex Benth.
202	868778	944313-1	Fabaceae	Caesalpinioideae	Mimosoid clade	Species	Synonym	Racosperma aulacocarpum (A.Cunn. ex Benth.) Pedley	Austrobaileya	2: 345	(1987)			611355	469779-1	Acacia aulacocarpa A.Cunn. ex Benth.
202	868779		Fabaceae	Caesalpinioideae	Mimosoid clade	Subspecies	Synonym	Racosperma aulacocarpum subsp. fruticosum (C.T.White) Pedley	Austrobaileya	2: 345	(1987)			611355	469779-1	Acacia aulacocarpa A.Cunn. ex Benth.
202	428806		Fabaceae	Caesalpinioideae	Mimosoid clade	Variety	Synonym	Racosperma aulacocarpum var. fruticosum (C.T.White) Pedley	Austrobaileya	2: 345	(1987)			611355	469779-1	Acacia aulacocarpa A.Cunn. ex Benth.
203	611359	991305-1	Fabaceae	Caesalpinioideae	Mimosoid clade	Species	Accepted	Acacia aulacophylla R.S.Cowan & Maslin	Nuytsia	10: 241	(1995)	W. Western Australia		611359	991305-1	Acacia aulacophylla R.S.Cowan & Maslin
203	429716	60429700-2	Fabaceae	Caesalpinioideae	Mimosoid clade	Species	Synonym	Racosperma aulacophyllum (R.S.Cowan & Maslin) Pedley	Austrobaileya	6: 452	(2003)			611359	991305-1	Acacia aulacophylla R.S.Cowan & Maslin
204	611360	1008287-1	Fabaceae	Caesalpinioideae	Mimosoid clade	Species	Accepted	Acacia auratiflora R.S.Cowan & Maslin	Nuytsia	12: 414	(1999)	SW. Western Australia		611360	1008287-1	Acacia auratiflora R.S.Cowan & Maslin
204	429715	60429701-2	Fabaceae	Caesalpinioideae	Mimosoid clade	Species	Synonym	Racosperma auratiflorum (R.S.Cowan & Maslin) Pedley	Austrobaileya	6: 452	(2003)			611360	1008287-1	Acacia auratiflora R.S.Cowan & Maslin
205	611363	992793-1	Fabaceae	Caesalpinioideae	Mimosoid clade	Species	Accepted	Acacia aureocrinita B.J.Conn & Tame	Austral. Syst. Bot.	9: 851	(1996)	SE. New South Wales (S. Tablelands)		611363	992793-1	Acacia aureocrinita B.J.Conn & Tame
205	429714	60429702-2	Fabaceae	Caesalpinioideae	Mimosoid clade	Species	Synonym	Racosperma aureocrinitum (B.J.Conn & Tame) Pedley	Austrobaileya	6: 452	(2003)			611363	992793-1	Acacia aureocrinita B.J.Conn & Tame
206	611364	469783-1	Fabaceae	Caesalpinioideae	Mimosoid clade	Species	Accepted	Acacia auricoma Maslin	J. Adelaide Bot. Gard.	2: 303	(1980)	E. Western Australia to SW. Northern Territory		611364	469783-1	Acacia auricoma Maslin
206	429713	60429840-2	Fabaceae	Caesalpinioideae	Mimosoid clade	Species	Synonym	Racosperma auricomum (Maslin) Pedley	Austrobaileya	6: 452	(2003)			611364	469783-1	Acacia auricoma Maslin
207	611367	469784-1	Fabaceae	Caesalpinioideae	Mimosoid clade	Species	Accepted	Acacia auriculiformis A.Cunn. ex Benth.	London J. Bot.	1: 377	(1842)	SE. Maluku to New Guinea and N. Australia		611367	469784-1	Acacia auriculiformis A.Cunn. ex Benth.
207	868780	942631-1	Fabaceae	Caesalpinioideae	Mimosoid clade	Species	Synonym	Racosperma auriculiforme (A.Cunn. ex Benth.) Pedley	Bot. J. Linn. Soc.	92: 247	(1986)			611367	469784-1	Acacia auriculiformis A.Cunn. ex Benth.
208	611368	1008288-1	Fabaceae	Caesalpinioideae	Mimosoid clade	Species	Accepted	Acacia auripila R.S.Cowan & Maslin	Nuytsia	12: 415	(1999)	NC. Western Australia		611368	1008288-1	Acacia auripila R.S.Cowan & Maslin
208	429712	60429841-2	Fabaceae	Caesalpinioideae	Mimosoid clade	Species	Synonym	Racosperma auripilum (R.S.Cowan & Maslin) Pedley	Austrobaileya	6: 452	(2003)			611368	1008288-1	Acacia auripila R.S.Cowan & Maslin
209	611371	469789-1	Fabaceae	Caesalpinioideae	Mimosoid clade	Species	Accepted	Acacia auronitens Lindl.	Sketch Veg. Swan R.	: 15	(1839)	WSW. Western Australia		611371	469789-1	Acacia auronitens Lindl.
209	429711	60429842-2	Fabaceae	Caesalpinioideae	Mimosoid clade	Species	Synonym	Racosperma auronitens (Lindl.) Pedley	Austrobaileya	6: 452	(2003)			611371	469789-1	Acacia auronitens Lindl.
210	611373	469790-1	Fabaceae	Caesalpinioideae	Mimosoid clade	Species	Accepted	Acacia ausfeldii Regel	Index Seminum (LE, Petropolitanus)	1866: 106	(1867)	New South Wales to Victoria		611373	469790-1	Acacia ausfeldii Regel
210	429710	60429843-2	Fabaceae	Caesalpinioideae	Mimosoid clade	Species	Synonym	Racosperma ausfeldii (Regel) Pedley	Austrobaileya	6: 452	(2003)			611373	469790-1	Acacia ausfeldii Regel
211	611375	939596-1	Fabaceae	Caesalpinioideae	Mimosoid clade	Species	Accepted	Acacia awestoniana R.S.Cowan & Maslin	Nuytsia	7: 185	(1990)	SW. Western Australia (Sterling Range)		611375	939596-1	Acacia awestoniana R.S.Cowan & Maslin
211	429698	60429844-2	Fabaceae	Caesalpinioideae	Mimosoid clade	Species	Synonym	Racosperma awestonianum (R.S.Cowan & Maslin) Pedley	Austrobaileya	6: 452	(2003)			611375	939596-1	Acacia awestoniana R.S.Cowan & Maslin
212	611376	469791-1	Fabaceae	Caesalpinioideae	Mimosoid clade	Species	Accepted	Acacia axillaris Benth.	London J. Bot.	1: 341	(1842)	Tasmania		611376	469791-1	Acacia axillaris Benth.
212	613635	78744-3	Fabaceae	Caesalpinioideae	Mimosoid clade	Variety	Synonym	Acacia riceana var. axillaris (Benth.) Rodway	Tasman. Fl.	: 41	(1903)			611376	469791-1	Acacia axillaris Benth.
212	868781	942633-1	Fabaceae	Caesalpinioideae	Mimosoid clade	Species	Synonym	Racosperma axillare (Benth.) Pedley	Bot. J. Linn. Soc.	92: 247	(1986)			611376	469791-1	Acacia axillaris Benth.
213	611378	469792-1	Fabaceae	Caesalpinioideae	Mimosoid clade	Species	Accepted	Acacia ayersiana Maconochie	J. Adelaide Bot. Gard.	1: 182	(1978)	WC. & SC. Australia		611378	469792-1	Acacia ayersiana Maconochie
213	611219	970344-1	Fabaceae	Caesalpinioideae	Mimosoid clade	Variety	Synonym	Acacia aneura var. ayersiana (Maconochie) Pedley	Austral. Syst. Bot.	5: 768	(1992)	Northern Territory		611378	469792-1	Acacia ayersiana Maconochie
213	611224	57329-3	Fabaceae	Caesalpinioideae	Mimosoid clade	Variety	Synonym	Acacia aneura var. latifolia J.M.Black	Trans. & Proc. Roy. Soc. South Australia	47: 370	(1923)	Northern Territory		611378	469792-1	Acacia ayersiana Maconochie
213	611379	967440-1	Fabaceae	Caesalpinioideae	Mimosoid clade	Variety	Synonym	Acacia ayersiana var. latifolia (J.Black) Randell	J. Adelaide Bot. Gard.	14: 124	(1992)			611378	469792-1	Acacia ayersiana Maconochie
213	429708	60429845-2	Fabaceae	Caesalpinioideae	Mimosoid clade	Species	Synonym	Racosperma ayersianum (Maconochie) Pedley	Austrobaileya	6: 452	(2003)			611378	469792-1	Acacia ayersiana Maconochie
214	611381	469794-1	Fabaceae	Caesalpinioideae	Mimosoid clade	Species	Accepted	Acacia baeuerlenii Maiden & R.T.Baker	Proc. Linn. Soc. New South Wales	, ser. 2, 10: 583	(1895)	SE. Queensland to NE. New South Wales		611381	469794-1	Acacia baeuerlenii Maiden & R.T.Baker
214	868782	944314-1	Fabaceae	Caesalpinioideae	Mimosoid clade	Species	Synonym	Racosperma baeuerlenii (Maiden & R.T.Baker) Pedley	Austrobaileya	2: 345	(1987)			611381	469794-1	Acacia baeuerlenii Maiden & R.T.Baker
215	611382	469795-1	Fabaceae	Caesalpinioideae	Mimosoid clade	Species	Accepted	Acacia bagsteri Benth.	London J. Bot.	1: 327	(1842)	Australia		611382	469795-1	Acacia bagsteri Benth.
216	611385	469798-1	Fabaceae	Caesalpinioideae	Mimosoid clade	Species	Accepted	Acacia baileyana F.Muell.	Trans. & Proc. Roy. Soc. Victoria	24: 168	(July 1888)	S. New South Wales		611385	469798-1	Acacia baileyana F.Muell.
216	1016536	60474109-2	Fabaceae	Caesalpinioideae	Mimosoid clade	Variety	Invalid	Acacia baileyana var. purpurea L.H.Bailey & E.Z.Bailey	Hortus	: 657	(1935)		, no Latin descr.	611385	469798-1	Acacia baileyana F.Muell.
216	611386	58417-3	Fabaceae	Caesalpinioideae	Mimosoid clade	Variety	Synonym	Acacia baileyana var. aurea Pescott	Vict. Naturalist	34: 79	(1917)			611385	469798-1	Acacia baileyana F.Muell.
216	868783	944315-1	Fabaceae	Caesalpinioideae	Mimosoid clade	Species	Synonym	Racosperma baileyanum (F.Muell.) Pedley	Austrobaileya	2: 345	(1987)			611385	469798-1	Acacia baileyana F.Muell.
217	611387	469799-1	Fabaceae	Caesalpinioideae	Mimosoid clade	Species	Accepted	Acacia bakeri Maiden	Proc. Linn. Soc. New South Wales	, ser. 2, 10: 337	(1895)	SE. Australia to NE. New South Wales		611387	469799-1	Acacia bakeri Maiden
217	613960		Fabaceae	Caesalpinioideae	Mimosoid clade	Species	Illegitimate	Acacia striata W.Hill	Cat. Nat. Indust. Prod. Queensland	: 46	(1873)		, nom. illeg.	611387	469799-1	Acacia bakeri Maiden
217	868784		Fabaceae	Caesalpinioideae	Mimosoid clade	Species	Synonym	Racosperma bakeri (Maiden) Pedley	Austrobaileya	2: 345	(1987)			611387	469799-1	Acacia bakeri Maiden
218	611390	1008289-1	Fabaceae	Caesalpinioideae	Mimosoid clade	Species	Accepted	Acacia balsamea R.S.Cowan & Maslin	Nuytsia	12: 417	(1999)	Western Australia		611390	1008289-1	Acacia balsamea R.S.Cowan & Maslin
218	429718	60429846-2	Fabaceae	Caesalpinioideae	Mimosoid clade	Species	Synonym	Racosperma balsameum (R.S.Cowan & Maslin) Pedley	Austrobaileya	6: 452	(2003)			611390	1008289-1	Acacia balsamea R.S.Cowan & Maslin
219	611392	469803-1	Fabaceae	Caesalpinioideae	Mimosoid clade	Species	Accepted	Acacia bancroftiorum Maiden	Proc. Roy. Soc. Queensland	30: 26	(1918)	Queensland		611392	469803-1	Acacia bancroftiorum Maiden
219	868785	944317-1	Fabaceae	Caesalpinioideae	Mimosoid clade	Species	Synonym	Racosperma bancroftiorum (Maiden) Pedley	Austrobaileya	2: 345	(1987)			611392	469803-1	Acacia bancroftiorum Maiden
220	611394	1007205-1	Fabaceae	Caesalpinioideae	Mimosoid clade	Species	Accepted	Acacia barakulensis Pedley	Austrobaileya	5: 308	(1999)	Queensland		611394	1007205-1	Acacia barakulensis Pedley
220	429706	60429847-2	Fabaceae	Caesalpinioideae	Mimosoid clade	Species	Synonym	Racosperma barakulense (Pedley) Pedley	Austrobaileya	6: 452	(2003)			611394	1007205-1	Acacia barakulensis Pedley
221	611395	469806-1	Fabaceae	Caesalpinioideae	Mimosoid clade	Species	Accepted	Acacia barattensis J.M.Black	Trans. & Proc. Roy. Soc. South Australia	56: 42	(1932)	South Australia (Flinders Range)		611395	469806-1	Acacia barattensis J.M.Black
221	429705	60429848-2	Fabaceae	Caesalpinioideae	Mimosoid clade	Species	Synonym	Racosperma barattense (J.M.Black) Pedley	Austrobaileya	6: 452	(2003)			611395	469806-1	Acacia barattensis J.M.Black
222	611397	469808-1	Fabaceae	Caesalpinioideae	Mimosoid clade	Species	Accepted	Acacia barbinervis Benth.	London J. Bot.	1: 326	(1842)	WSW. Western Australia		611397	469808-1	Acacia barbinervis Benth.
222	429704	60429849-2	Fabaceae	Caesalpinioideae	Mimosoid clade	Species	Synonym	Racosperma barbinerve (Benth.) Pedley	Austrobaileya	6: 452	(2003)			611397	469808-1	Acacia barbinervis Benth.
223	611398	1008234-1	Fabaceae	Caesalpinioideae	Mimosoid clade	Subspecies	Accepted	Acacia barbinervis subsp. borealis Maslin	Nuytsia	12: 327	(1999)	WSW. Western Australia		611398	1008234-1	Acacia barbinervis subsp. borealis Maslin
223	429703	60429850-2	Fabaceae	Caesalpinioideae	Mimosoid clade	Subspecies	Synonym	Racosperma barbinerve subsp. boreale (Maslin) Pedley	Austrobaileya	6: 452	(2003)			611398	1008234-1	Acacia barbinervis subsp. borealis Maslin
224	895417	77099914-1	Fabaceae	Caesalpinioideae	Mimosoid clade	Species	Accepted	Acacia barrettiorum Lewington & Maslin	Nuytsia	19: 64	(2009)	Western Australia		895417	77099914-1	Acacia barrettiorum Lewington & Maslin
225	611401	469810-1	Fabaceae	Caesalpinioideae	Mimosoid clade	Species	Accepted	Acacia barringtonensis Tindale	Telopea	1: 72	(1975)	NE. New South Wales		611401	469810-1	Acacia barringtonensis Tindale
225	429702	60429851-2	Fabaceae	Caesalpinioideae	Mimosoid clade	Species	Synonym	Racosperma barringtonense (Tindale) Pedley	Austrobaileya	6: 452	(2003)			611401	469810-1	Acacia barringtonensis Tindale
227	913396	77120884-1	Fabaceae	Caesalpinioideae	Mimosoid clade	Species	Accepted	Acacia bartlei Maslin & J.E.Reid	Nuytsia	22: 51	(2012)	Western Australia		913396	77120884-1	Acacia bartlei Maslin & J.E.Reid
228	611404	469813-1	Fabaceae	Caesalpinioideae	Mimosoid clade	Species	Accepted	Acacia basedowii Maiden	J. Proc. Roy. Soc. New S. Wales	53: 197	(1919)	C. Australia		611404	469813-1	Acacia basedowii Maiden
228	611405	58608-3	Fabaceae	Caesalpinioideae	Mimosoid clade	Variety	Synonym	Acacia basedowii var. viridis Blakely	Austral. Naturalist	11: 9	(1941)			611404	469813-1	Acacia basedowii Maiden
228	429701	60429974-2	Fabaceae	Caesalpinioideae	Mimosoid clade	Species	Synonym	Racosperma basedowii (Maiden) Pedley	Austrobaileya	6: 453	(2003)			611404	469813-1	Acacia basedowii Maiden
229	611406	469814-1	Fabaceae	Caesalpinioideae	Mimosoid clade	Species	Accepted	Acacia baueri Benth.	London J. Bot.	1: 344	(1842)	SE. Queensland to E. New South Wales		611406	469814-1	Acacia baueri Benth.
229	868786		Fabaceae	Caesalpinioideae	Mimosoid clade	Species	Synonym	Racosperma baueri (Benth.) Pedley	Austrobaileya	2: 345	(1987)			611406	469814-1	Acacia baueri Benth.
230	611408	884513-1	Fabaceae	Caesalpinioideae	Mimosoid clade	Subspecies	Accepted	Acacia baueri subsp. aspera (Maiden & Betche) Pedley	Contr. Queensland Herb.	11: 10	(1972)	CE. New South Wales		611408	884513-1	Acacia baueri subsp. aspera (Maiden & Betche) Pedley
230	611407	58660-3	Fabaceae	Caesalpinioideae	Mimosoid clade	Variety	Synonym	Acacia baueri var. aspera Maiden & Betche	Census N.S.W. Pl.	: 90	(1916)			611408	884513-1	Acacia baueri subsp. aspera (Maiden & Betche) Pedley
230	429700	60430507-2	Fabaceae	Caesalpinioideae	Mimosoid clade	Subspecies	Synonym	Racosperma baueri subsp. asperum (Maiden & Betche) Pedley	Austrobaileya	6: 453	(2003)			611408	884513-1	Acacia baueri subsp. aspera (Maiden & Betche) Pedley
231	611411	469816-1	Fabaceae	Caesalpinioideae	Mimosoid clade	Species	Accepted	Acacia baxteri Benth.	London J. Bot.	1: 327	(1842)	SW. Australia		611411	469816-1	Acacia baxteri Benth.
231	429728	60429991-2	Fabaceae	Caesalpinioideae	Mimosoid clade	Species	Synonym	Racosperma baxteri (Benth.) Pedley	Austrobaileya	6: 453	(2003)			611411	469816-1	Acacia baxteri Benth.
232	606014	77086865-1	Fabaceae	Caesalpinioideae	Mimosoid clade	Species	Accepted	Acacia beadleana R.H.Jones & J.J.Bruhl	Proc. Linn. Soc. New South Wales	127: 6	(2006)	New South Wales		606014	77086865-1	Acacia beadleana R.H.Jones & J.J.Bruhl
233	611413	469818-1	Fabaceae	Caesalpinioideae	Mimosoid clade	Species	Accepted	Acacia beauverdiana Ewart & Sharman	Proc. Roy. Soc. Victoria	, n.s., 28: 230	(1916)	SW. Australia		611413	469818-1	Acacia beauverdiana Ewart & Sharman
233	429707	60429975-2	Fabaceae	Caesalpinioideae	Mimosoid clade	Species	Synonym	Racosperma beauverdianum (Ewart & Sharman) Pedley	Austrobaileya	6: 453	(2003)			611413	469818-1	Acacia beauverdiana Ewart & Sharman
235	606015	77092724-1	Fabaceae	Caesalpinioideae	Mimosoid clade	Subspecies	Accepted	Acacia beckleri subsp. megaspherica O'Leary	J. Adelaide Bot. Gard.	22: 63	(2008)	South Australia		606015	77092724-1	Acacia beckleri subsp. megaspherica O'Leary
234	611414	469819-1	Fabaceae	Caesalpinioideae	Mimosoid clade	Species	Accepted	Acacia beckleri Tindale	Suppl. Fl. S. Austral.	, ed. 2: 173	(1965)	South Australia to C. New South Wales		611414	469819-1	Acacia beckleri Tindale
234	868787	942634-1	Fabaceae	Caesalpinioideae	Mimosoid clade	Species	Synonym	Racosperma beckleri (Tindale) Pedley	Bot. J. Linn. Soc.	92: 248	(1986)			611414	469819-1	Acacia beckleri Tindale
236	611419	469825-1	Fabaceae	Caesalpinioideae	Mimosoid clade	Species	Accepted	Acacia benthamii Meisn.	Pl. Preiss.	1: 11	(1844)	W. Western Australia		611419	469825-1	Acacia benthamii Meisn.
236	429709	60429976-2	Fabaceae	Caesalpinioideae	Mimosoid clade	Species	Synonym	Racosperma benthamii (Meisn.) Pedley	Austrobaileya	6: 453	(2003)			611419	469825-1	Acacia benthamii Meisn.
237	1001678	77146100-1	Fabaceae	Caesalpinioideae	Mimosoid clade	Species	Accepted	Acacia besleyi Maslin	Nuytsia	24: 152	(2014)	Western Australia		1001678	77146100-1	Acacia besleyi Maslin
238	611427	469831-1	Fabaceae	Caesalpinioideae	Mimosoid clade	Species	Accepted	Acacia betchei Maiden & Blakely	J. Proc. Roy. Soc. New S. Wales	60: 17	(1927)	NE. New South Wales		611427	469831-1	Acacia betchei Maiden & Blakely
238	868788	944319-1	Fabaceae	Caesalpinioideae	Mimosoid clade	Species	Synonym	Racosperma betchei (Maiden & Blakely) Pedley	Austrobaileya	2: 345	(1987)			611427	469831-1	Acacia betchei Maiden & Blakely
239	611430		Fabaceae	Caesalpinioideae	Mimosoid clade	Species	Accepted	Acacia bicolor (Britton & Rose) L.Rico	Unknown			Mexico		611430		Acacia bicolor (Britton & Rose) L.Rico
240	611431	469835-1	Fabaceae	Caesalpinioideae	Mimosoid clade	Species	Accepted	Acacia bidentata Benth.	London J. Bot.	1: 333	(1842)	SW. Australia		611431	469835-1	Acacia bidentata Benth.
240	611434		Fabaceae	Caesalpinioideae	Mimosoid clade	Form	Invalid	Acacia bidentata f. typica E.Pritz.	Bot. Jahrb. Syst.	35: 298	(1904)		, not validly publ.	611431	469835-1	Acacia bidentata Benth.
240	611432		Fabaceae	Caesalpinioideae	Mimosoid clade	Form	Synonym	Acacia bidentata f. australis E.Pritz.	Bot. Jahrb. Syst.	35: 298	(1904)			611431	469835-1	Acacia bidentata Benth.
240	611433	58881-3	Fabaceae	Caesalpinioideae	Mimosoid clade	Variety	Synonym	Acacia bidentata var. pubescens Meisn.	Pl. Preiss.	1: 10	(1845)			611431	469835-1	Acacia bidentata Benth.
240	429738	60429977-2	Fabaceae	Caesalpinioideae	Mimosoid clade	Species	Synonym	Racosperma bidentatum (Benth.) Pedley	Austrobaileya	6: 453	(2003)			611431	469835-1	Acacia bidentata Benth.
241	611439	991277-1	Fabaceae	Caesalpinioideae	Mimosoid clade	Species	Accepted	Acacia bifaria Maslin	Nuytsia	10: 160	(1995)	SSW. Western Australia		611439	991277-1	Acacia bifaria Maslin
241	429737	60429978-2	Fabaceae	Caesalpinioideae	Mimosoid clade	Species	Synonym	Racosperma bifarium (Maslin) Pedley	Austrobaileya	6: 453	(2003)			611439	991277-1	Acacia bifaria Maslin
242	611440	469837-1	Fabaceae	Caesalpinioideae	Mimosoid clade	Species	Accepted	Acacia biflora R.Br.	Hortus Kew.	5: 463	(1814)	S. Western Australia		611440	469837-1	Acacia biflora R.Br.
242	512295		Fabaceae	Caesalpinioideae	Mimosoid clade	Species	Invalid	Mimosa biflora (R.Br.) Poir.	Encycl.	, Suppl. 5: 530	(1817)		, combination is not actually made.	611440	469837-1	Acacia biflora R.Br.
242	614128	471674-1	Fabaceae	Caesalpinioideae	Mimosoid clade	Species	Synonym	Acacia triangularis Benth.	Enum. Pl. Hügel	: 44	(1837)			611440	469837-1	Acacia biflora R.Br.
242	429736	60429979-2	Fabaceae	Caesalpinioideae	Mimosoid clade	Species	Synonym	Racosperma biflorum (R.Br.) Pedley	Austrobaileya	6: 453	(2003)			611440	469837-1	Acacia biflora R.Br.
243	611448	469844-1	Fabaceae	Caesalpinioideae	Mimosoid clade	Species	Accepted	Acacia binata Maslin	Nuytsia	2: 202	(1978)	S. Western Australia (Ongerup, Ravensthorpe)		611448	469844-1	Acacia binata Maslin
243	429735	60429980-2	Fabaceae	Caesalpinioideae	Mimosoid clade	Species	Synonym	Racosperma binatum (Maslin) Pedley	Austrobaileya	6: 453	(2003)			611448	469844-1	Acacia binata Maslin
244	611449	469845-1	Fabaceae	Caesalpinioideae	Mimosoid clade	Species	Accepted	Acacia binervata DC.	Prodr.	2: 452	(1825)	SE. Queensland to E. New South Wales		611449	469845-1	Acacia binervata DC.
244	612329	66265-3	Fabaceae	Caesalpinioideae	Mimosoid clade	Variety	Synonym	Acacia glaucescens var. leucadendron (A.Cunn. ex Benth.) Domin	Biblioth. Bot.	22(89): 269	(1926)			611449	469845-1	Acacia binervata DC.
244	612783	470748-1	Fabaceae	Caesalpinioideae	Mimosoid clade	Species	Synonym	Acacia leucadendron A.Cunn. ex Benth.	London J. Bot.	1: 374	(1842)			611449	469845-1	Acacia binervata DC.
244	614179	471710-1	Fabaceae	Caesalpinioideae	Mimosoid clade	Species	Synonym	Acacia umbrosa A.Cunn. ex G.Don	Gen. Hist.	2: 405	(1832)			611449	469845-1	Acacia binervata DC.
244	868789	944320-1	Fabaceae	Caesalpinioideae	Mimosoid clade	Species	Synonym	Racosperma binervatum (DC.) Pedley	Austrobaileya	2: 345	(1987)			611449	469845-1	Acacia binervata DC.
245	611451	469846-1	Fabaceae	Caesalpinioideae	Mimosoid clade	Species	Accepted	Acacia binervia (J.C.Wendl.) J.F.Macbr.	Contr. Gray Herb.	59: 7	(1919)	E. New South Wales to E. Victoria		611451	469846-1	Acacia binervia (J.C.Wendl.) J.F.Macbr.
245	612326	470416-1	Fabaceae	Caesalpinioideae	Mimosoid clade	Species	Illegitimate	Acacia glaucescens Willd.	Sp. Pl., ed. 4	, 4: 1052	(1806)		, nom. illeg.	611451	469846-1	Acacia binervia (J.C.Wendl.) J.F.Macbr.
245	374997	508052-1	Fabaceae	Caesalpinioideae	Mimosoid clade	Species	Illegitimate	Mimosa glaucescens Poir.	Encycl.	, Suppl. 1: 61	(1810)		, nom. superfl.	611451	469846-1	Acacia binervia (J.C.Wendl.) J.F.Macbr.
245	611681	469994-1	Fabaceae	Caesalpinioideae	Mimosoid clade	Species	Synonym	Acacia cinerascens Sieber ex DC.	Prodr.	2: 454	(1825)			611451	469846-1	Acacia binervia (J.C.Wendl.) J.F.Macbr.
245	612500	470543-1	Fabaceae	Caesalpinioideae	Mimosoid clade	Species	Synonym	Acacia homomalla H.L.Wendl.	Comm. Acac. Aphyll.	: 49	(1820)			611451	469846-1	Acacia binervia (J.C.Wendl.) J.F.Macbr.
245	369155	507709-1	Fabaceae	Caesalpinioideae	Mimosoid clade	Species	Synonym	Mimosa binervia J.C.Wendl.	Bot. Beob.	: 56	(1798)			611451	469846-1	Acacia binervia (J.C.Wendl.) J.F.Macbr.
245	429734	60429981-2	Fabaceae	Caesalpinioideae	Mimosoid clade	Species	Synonym	Racosperma binervium (J.C.Wendl.) Pedley	Austrobaileya	6: 453	(2003)			611451	469846-1	Acacia binervia (J.C.Wendl.) J.F.Macbr.
246	611454	469848-1	Fabaceae	Caesalpinioideae	Mimosoid clade	Species	Accepted	Acacia bivenosa DC.	Prodr.	2: 452	(1825)	NW. Western Australia to C. Queensland		611454	469848-1	Acacia bivenosa DC.
246	611452	469847-1	Fabaceae	Caesalpinioideae	Mimosoid clade	Species	Orthographic	Acacia binervosa DC.	Mém. Légum.	: 448	(1827)		, orth. var.	611454	469848-1	Acacia bivenosa DC.
246	611455	59201-3	Fabaceae	Caesalpinioideae	Mimosoid clade	Variety	Synonym	Acacia bivenosa var. borealis Hochr.	Candollea	2: 376	(1925)			611454	469848-1	Acacia bivenosa DC.
246	612081	470243-1	Fabaceae	Caesalpinioideae	Mimosoid clade	Species	Synonym	Acacia elliptica A.Cunn. ex Benth.	London J. Bot.	1: 347	(1842)			611454	469848-1	Acacia bivenosa DC.
246	429733	60429982-2	Fabaceae	Caesalpinioideae	Mimosoid clade	Species	Synonym	Racosperma bivenosum (DC.) Pedley	Austrobaileya	6: 453	(2003)			611454	469848-1	Acacia bivenosa DC.
247	611457	469849-1	Fabaceae	Caesalpinioideae	Mimosoid clade	Species	Accepted	Acacia blakei Pedley	Contr. Queensland Herb.	15: 6	(1974)	SE. Queensland to NE. New South Wales		611457	469849-1	Acacia blakei Pedley
247	868790	944321-1	Fabaceae	Caesalpinioideae	Mimosoid clade	Species	Synonym	Racosperma blakei (Pedley) Pedley	Austrobaileya	2: 345	(1987)			611457	469849-1	Acacia blakei Pedley
248	611458	956490-1	Fabaceae	Caesalpinioideae	Mimosoid clade	Subspecies	Accepted	Acacia blakei subsp. diphylla (Tindale) Pedley	Austrobaileya	3: 215	(1990)	E. New South Wales		611458	956490-1	Acacia blakei subsp. diphylla (Tindale) Pedley
248	611977	470181-1	Fabaceae	Caesalpinioideae	Mimosoid clade	Species	Synonym	Acacia diphylla Tindale	Telopea	1: 79	(1975)			611458	956490-1	Acacia blakei subsp. diphylla (Tindale) Pedley
248	868791	953684-1	Fabaceae	Caesalpinioideae	Mimosoid clade	Subspecies	Synonym	Racosperma blakei subsp. diphyllum (Pedley) Pedley	Austrobaileya	2: 345	(1987)			611458	956490-1	Acacia blakei subsp. diphylla (Tindale) Pedley
249	611459	469850-1	Fabaceae	Caesalpinioideae	Mimosoid clade	Species	Accepted	Acacia blakelyi Maiden	J. Proc. Roy. Soc. New S. Wales	51: 246	(1917)	WSW. Western Australia		611459	469850-1	Acacia blakelyi Maiden
249	429732	60429983-2	Fabaceae	Caesalpinioideae	Mimosoid clade	Species	Synonym	Racosperma blakelyi (Maiden) Pedley	Austrobaileya	6: 453	(2003)			611459	469850-1	Acacia blakelyi Maiden
250	611460	1008235-1	Fabaceae	Caesalpinioideae	Mimosoid clade	Species	Accepted	Acacia blaxellii Maslin	Nuytsia	12: 328	(1999)	S. Western Australia		611460	1008235-1	Acacia blaxellii Maslin
250	429731	60429984-2	Fabaceae	Caesalpinioideae	Mimosoid clade	Species	Synonym	Racosperma blaxellii (Maslin) Pedley	Austrobaileya	6: 453	(2003)			611460	1008235-1	Acacia blaxellii Maslin
251	611461	940261-1	Fabaceae	Caesalpinioideae	Mimosoid clade	Species	Accepted	Acacia blayana Tindale & Court	Telopea	4: 109	(1990)	SE. New South Wales		611461	940261-1	Acacia blayana Tindale & Court
251	429719	60429985-2	Fabaceae	Caesalpinioideae	Mimosoid clade	Species	Synonym	Racosperma blayanum (Tindale & Court) Pedley	Austrobaileya	6: 453	(2003)			611461	940261-1	Acacia blayana Tindale & Court
252	611472	469860-1	Fabaceae	Caesalpinioideae	Mimosoid clade	Species	Accepted	Acacia boormanii Maiden	J. Proc. Roy. Soc. New S. Wales	49: 489	(1915 publ. 1916)	SE. New South Wales to E. Victoria		611472	469860-1	Acacia boormanii Maiden
252	612527	470563-1	Fabaceae	Caesalpinioideae	Mimosoid clade	Species	Synonym	Acacia hunteriana N.A.Wakef.	Vict. Naturalist	72: 92	(1955)	SE. Australia		611472	469860-1	Acacia boormanii Maiden
252	429729	60429986-2	Fabaceae	Caesalpinioideae	Mimosoid clade	Species	Synonym	Racosperma boormanii (Maiden) Pedley	Austrobaileya	6: 453	(2003)			611472	469860-1	Acacia boormanii Maiden
253	1235853		Fabaceae	Caesalpinioideae	Mimosoid clade	Subspecies	Accepted	Acacia boormanii subsp. gibba K.J.Tucker	Muelleria	37: 29	(2018)	Victoria		1235853		Acacia boormanii subsp. gibba K.J.Tucker
254	611478	899060-1	Fabaceae	Caesalpinioideae	Mimosoid clade	Species	Accepted	Acacia botrydion Maslin	Nuytsia	4: 30	(1982)	WSW. Western Australia		611478	899060-1	Acacia botrydion Maslin
254	429739	60429987-2	Fabaceae	Caesalpinioideae	Mimosoid clade	Species	Synonym	Racosperma botrydion (Maslin) Pedley	Austrobaileya	6: 453	(2003)			611478	899060-1	Acacia botrydion Maslin
255	611480	469866-1	Fabaceae	Caesalpinioideae	Mimosoid clade	Species	Accepted	Acacia brachybotrya Benth.	London J. Bot.	1: 347	(1842)	S. South Australia to C. New South Wales		611480	469866-1	Acacia brachybotrya Benth.
255	611485		Fabaceae	Caesalpinioideae	Mimosoid clade	Form	Invalid	Acacia brachybotrya f. glaucophylla Benth.	Fl. Austral.	2: 374	(1864)		, not validly publ.	611480	469866-1	Acacia brachybotrya Benth.
255	611486		Fabaceae	Caesalpinioideae	Mimosoid clade	Variety	Invalid	Acacia brachybotrya var. glaucophylla (Benth.) Maiden	Forest Fl. N.S.W.	6: 46	(1914)		, not validly publ.	611480	469866-1	Acacia brachybotrya Benth.
255	611483		Fabaceae	Caesalpinioideae	Mimosoid clade	Form	Synonym	Acacia brachybotrya f. glabra Benth.	Fl. Austral.	2: 374	(1864)			611480	469866-1	Acacia brachybotrya Benth.
255	611484	59436-3	Fabaceae	Caesalpinioideae	Mimosoid clade	Variety	Synonym	Acacia brachybotrya var. glabra (Benth.) Maiden	Forest Fl. N.S.W.	6: 47	(1914)			611480	469866-1	Acacia brachybotrya Benth.
255	429727	60429988-2	Fabaceae	Caesalpinioideae	Mimosoid clade	Species	Synonym	Racosperma brachybotryum (Benth.) Pedley	Austrobaileya	6: 453	(2003)			611480	469866-1	Acacia brachybotrya Benth.
256	611489	469868-1	Fabaceae	Caesalpinioideae	Mimosoid clade	Species	Accepted	Acacia brachyclada W.Fitzg	J. Bot.	50: 20	(1912)	SW. Australia		611489	469868-1	Acacia brachyclada W.Fitzg
256	429726	60429989-2	Fabaceae	Caesalpinioideae	Mimosoid clade	Species	Synonym	Racosperma brachycladum (W.Fitzg) Pedley	Austrobaileya	6: 453	(2003)			611489	469868-1	Acacia brachyclada W.Fitzg
257	611491	469870-1	Fabaceae	Caesalpinioideae	Mimosoid clade	Species	Accepted	Acacia brachyphylla Benth. ex Schltdl.	Linnaea	26: 615	(1855)	SW. Australia		611491	469870-1	Acacia brachyphylla Benth. ex Schltdl.
257	429725	60429990-2	Fabaceae	Caesalpinioideae	Mimosoid clade	Species	Synonym	Racosperma brachyphyllum (Benth. ex Schltdl.) Pedley	Austrobaileya	6: 453	(2003)			611491	469870-1	Acacia brachyphylla Benth. ex Schltdl.
258	611492	972739-1	Fabaceae	Caesalpinioideae	Mimosoid clade	Variety	Accepted	Acacia brachyphylla var. recurvata R.S.Cowan & Maslin	Nuytsia	9: 72	(1993)	SW. Western Australia		611492	972739-1	Acacia brachyphylla var. recurvata R.S.Cowan & Maslin
258	429724	60429992-2	Fabaceae	Caesalpinioideae	Mimosoid clade	Variety	Synonym	Racosperma brachyphyllum var. recurvatum (R.S.Cowan & Maslin) Pedley	Austrobaileya	6: 454	(2003)			611492	972739-1	Acacia brachyphylla var. recurvata R.S.Cowan & Maslin
259	611493	939610-1	Fabaceae	Caesalpinioideae	Mimosoid clade	Species	Accepted	Acacia brachypoda Maslin	Nuytsia	7: 225	(1990)	SW. Western Australia		611493	939610-1	Acacia brachypoda Maslin
259	429723	60429993-2	Fabaceae	Caesalpinioideae	Mimosoid clade	Species	Synonym	Racosperma brachypodum (Maslin) Pedley	Austrobaileya	6: 454	(2003)			611493	939610-1	Acacia brachypoda Maslin
260	611495	469872-1	Fabaceae	Caesalpinioideae	Mimosoid clade	Species	Accepted	Acacia brachystachya Benth.	Fl. Austral.	2: 403	(1864)	C. & EC. Australia		611495	469872-1	Acacia brachystachya Benth.
260	613938	471542-1	Fabaceae	Caesalpinioideae	Mimosoid clade	Species	Illegitimate	Acacia stenocarpa F.Muell.	Fragm.	4: 9	(1863)		, nom. illeg.	611495	469872-1	Acacia brachystachya Benth.
260	611220	57308-3	Fabaceae	Caesalpinioideae	Mimosoid clade	Variety	Synonym	Acacia aneura var. brachystachya (Benth.) Maiden	Wattles Wattle-Barks	, ed. 3: 61	(1906)			611495	469872-1	Acacia brachystachya Benth.
260	611229	57365-3	Fabaceae	Caesalpinioideae	Mimosoid clade	Variety	Synonym	Acacia aneura var. stenocarpa Benth.	Fl. Austral.	2: 403	(1864)			611495	469872-1	Acacia brachystachya Benth.
260	611673	469988-1	Fabaceae	Caesalpinioideae	Mimosoid clade	Species	Synonym	Acacia cibaria F.Muell.	Melbourne Chem. Druggist	5(July):	(1882)			611495	469872-1	Acacia brachystachya Benth.
260	868793	944323-1	Fabaceae	Caesalpinioideae	Mimosoid clade	Species	Synonym	Racosperma brachystachyum (Benth.) Pedley	Austrobaileya	2: 345	(1987)			611495	469872-1	Acacia brachystachya Benth.
261	611497	1008236-1	Fabaceae	Caesalpinioideae	Mimosoid clade	Species	Accepted	Acacia bracteolata Maslin	Nuytsia	12: 329	(1999)	S. Western Australia		611497	1008236-1	Acacia bracteolata Maslin
261	429722	60429994-2	Fabaceae	Caesalpinioideae	Mimosoid clade	Species	Synonym	Racosperma bracteolatum (Maslin) Pedley	Austrobaileya	6: 454	(2003)			611497	1008236-1	Acacia bracteolata Maslin
262	611500	469876-1	Fabaceae	Caesalpinioideae	Mimosoid clade	Species	Accepted	Acacia brassii Pedley	Contr. Queensland Herb.	15: 6	(1974)	N. Queensland		611500	469876-1	Acacia brassii Pedley
262	868794	944324-1	Fabaceae	Caesalpinioideae	Mimosoid clade	Species	Synonym	Racosperma brassii (Pedley) Pedley	Austrobaileya	2: 345	(1987)			611500	469876-1	Acacia brassii Pedley
263	611508	968170-1	Fabaceae	Caesalpinioideae	Mimosoid clade	Species	Accepted	Acacia brockii Tindale & Kodela	Telopea	5: 62	(1992)	N. Northern Territory		611508	968170-1	Acacia brockii Tindale & Kodela
263	429721	60430470-2	Fabaceae	Caesalpinioideae	Mimosoid clade	Species	Synonym	Racosperma brockii (Tindale & Kodela) Pedley	Austrobaileya	6: 454	(2003)			611508	968170-1	Acacia brockii Tindale & Kodela
264	606016	77092633-1	Fabaceae	Caesalpinioideae	Mimosoid clade	Species	Accepted	Acacia bromilowiana Maslin	Nuytsia	18: 141	(2008)	Western Australia		606016	77092633-1	Acacia bromilowiana Maslin
265	611510	469883-1	Fabaceae	Caesalpinioideae	Mimosoid clade	Species	Accepted	Acacia browniana H.L.Wendl.	Flora	2: 139	(1819)	SW. Western Australia		611510	469883-1	Acacia browniana H.L.Wendl.
265	611675		Fabaceae	Caesalpinioideae	Mimosoid clade	Species	Illegitimate	Acacia ciliata R.Br.	Hortus Kew.	5: 465	(1813)		, nom. illeg.	611510	469883-1	Acacia browniana H.L.Wendl.
265	613966		Fabaceae	Caesalpinioideae	Mimosoid clade	Species	Illegitimate	Acacia strigosa Link	Enum. Hort. Berol. Alt.	2: 444	(1822)	Australia	, nom. superfl.	611510	469883-1	Acacia browniana H.L.Wendl.
265	613972		Fabaceae	Caesalpinioideae	Mimosoid clade	Form	Invalid	Acacia strigosa f. genuina Meisn.	Pl. Preiss.	2: 205	(1848)		, not validly publ.	611510	469883-1	Acacia browniana H.L.Wendl.
265	611511	59752-3	Fabaceae	Caesalpinioideae	Mimosoid clade	Variety	Synonym	Acacia browniana var. brevifolia (Meisn.) Seem.	Eur. Acac.	: 53	(1852)			611510	469883-1	Acacia browniana H.L.Wendl.
265	611676	61077-3	Fabaceae	Caesalpinioideae	Mimosoid clade	Variety	Synonym	Acacia ciliata var. brevifolia (Meisn.) J.F.Macbr.	Contr. Gray Herb.	59: 9	(1919)			611510	469883-1	Acacia browniana H.L.Wendl.
265	613970	80970-3	Fabaceae	Caesalpinioideae	Mimosoid clade	Variety	Synonym	Acacia strigosa var. brevifolia Meisn.	Pl. Preiss.	1: 20	(1844)	Australia		611510	469883-1	Acacia browniana H.L.Wendl.
265	429720	60430471-2	Fabaceae	Caesalpinioideae	Mimosoid clade	Species	Synonym	Racosperma brownianum (H.L.Wendl.) Pedley	Austrobaileya	6: 454	(2003)			611510	469883-1	Acacia browniana H.L.Wendl.
266	611512	884515-1	Fabaceae	Caesalpinioideae	Mimosoid clade	Variety	Accepted	Acacia browniana var. endlicheri (Meisn.) Maslin	Nuytsia	1: 431	(1975)	SW. Western Australia		611512	884515-1	Acacia browniana var. endlicheri (Meisn.) Maslin
266	612091	470248-1	Fabaceae	Caesalpinioideae	Mimosoid clade	Species	Synonym	Acacia endlicheri Meisn.	Pl. Preiss.	1: 21	(1844)			611512	884515-1	Acacia browniana var. endlicheri (Meisn.) Maslin
266	613971	80992-3	Fabaceae	Caesalpinioideae	Mimosoid clade	Variety	Synonym	Acacia strigosa var. endlicheri (Meisn.) Benth.	Fl. Austral.	2: 419	(1864)			611512	884515-1	Acacia browniana var. endlicheri (Meisn.) Maslin
266	429688		Fabaceae	Caesalpinioideae	Mimosoid clade	Variety	Synonym	Racosperma brownianum var. endlicheri (Meisn.) Pedley	Austrobaileya	6: 454	(2003)			611512	884515-1	Acacia browniana var. endlicheri (Meisn.) Maslin
267	611513	884516-1	Fabaceae	Caesalpinioideae	Mimosoid clade	Variety	Accepted	Acacia browniana var. glaucescens Maslin	Nuytsia	2: 356	(1979)	WSW. Western Australia		611513	884516-1	Acacia browniana var. glaucescens Maslin
267	429657		Fabaceae	Caesalpinioideae	Mimosoid clade	Variety	Synonym	Racosperma brownianum var. glaucescens (Maslin) Pedley	Austrobaileya	6: 454	(2003)			611513	884516-1	Acacia browniana var. glaucescens Maslin
268	611514	884517-1	Fabaceae	Caesalpinioideae	Mimosoid clade	Variety	Accepted	Acacia browniana var. intermedia (E.Pritz.) Maslin	Nuytsia	1: 428	(1975)	SW. Western Australia		611514	884517-1	Acacia browniana var. intermedia (E.Pritz.) Maslin
268	611677	61104-3	Fabaceae	Caesalpinioideae	Mimosoid clade	Variety	Synonym	Acacia ciliata var. intermedia (E.Pritz.) J.F.Macbr.	Contr. Gray Herb.	59: 9	(1919)			611514	884517-1	Acacia browniana var. intermedia (E.Pritz.) Maslin
268	613973	81022-3	Fabaceae	Caesalpinioideae	Mimosoid clade	Variety	Synonym	Acacia strigosa var. intermedia E.Pritz.	Bot. Jahrb. Syst.	35: 312	(1904)	Australia		611514	884517-1	Acacia browniana var. intermedia (E.Pritz.) Maslin
268	429699		Fabaceae	Caesalpinioideae	Mimosoid clade	Variety	Synonym	Racosperma brownianum var. intermedium (E.Pritz.) Pedley	Austrobaileya	6: 454	(2003)			611514	884517-1	Acacia browniana var. intermedia (E.Pritz.) Maslin
269	611515	884518-1	Fabaceae	Caesalpinioideae	Mimosoid clade	Variety	Accepted	Acacia browniana var. obscura (A.DC.) Maslin	Nuytsia	1: 430	(1975)	SW. Western Australia		611515	884518-1	Acacia browniana var. obscura (A.DC.) Maslin
269	613183	471016-1	Fabaceae	Caesalpinioideae	Mimosoid clade	Species	Synonym	Acacia obscura A.DC.	Rapp. [Not.] Pl. Rar. Genève	2: 23	(1823)			611515	884518-1	Acacia browniana var. obscura (A.DC.) Maslin
269	429674		Fabaceae	Caesalpinioideae	Mimosoid clade	Variety	Synonym	Racosperma brownianum var. obscurum (A.DC.) Pedley	Austrobaileya	6: 454	(2003)			611515	884518-1	Acacia browniana var. obscura (A.DC.) Maslin
270	611516	469884-1	Fabaceae	Caesalpinioideae	Mimosoid clade	Species	Accepted	Acacia brownii (Poir.) Steud.	Nomencl. Bot.	1: 2	(1821)	SE. Queensland to SE. Australia		611516	469884-1	Acacia brownii (Poir.) Steud.
270	611101		Fabaceae	Caesalpinioideae	Mimosoid clade	Species	Illegitimate	Acacia acicularis R.Br.	Hortus Kew.	5: 450	(1813)		, nom. illeg.	611516	469884-1	Acacia brownii (Poir.) Steud.
270	613529		Fabaceae	Caesalpinioideae	Mimosoid clade	Species	Illegitimate	Acacia pugioniformis H.L.Wendl.	Comm. Acac. Aphyll.	: 39	(1820)		, nom. illeg.	611516	469884-1	Acacia brownii (Poir.) Steud.
270	611281	469740-1	Fabaceae	Caesalpinioideae	Mimosoid clade	Species	Synonym	Acacia arceuthos Spreng.	Syst. Veg.	3: 134	(1826)			611516	469884-1	Acacia brownii (Poir.) Steud.
270	612631	68918-3	Fabaceae	Caesalpinioideae	Mimosoid clade	Variety	Synonym	Acacia juniperina var. brownii (Poir.) Benth.	Fl. Austral.	2: 332	(1864)			611516	469884-1	Acacia brownii (Poir.) Steud.
270	614172	884561-1	Fabaceae	Caesalpinioideae	Mimosoid clade	Variety	Synonym	Acacia ulicifolia var. brownii (Poir.) Pedley	Austrobaileya	1: 239	(1979)	SE. Queensland		611516	469884-1	Acacia brownii (Poir.) Steud.
270	512286	507740-1	Fabaceae	Caesalpinioideae	Mimosoid clade	Species	Synonym	Mimosa brownii Poir.	Encycl.	, Suppl. 5: 530	(1817)			611516	469884-1	Acacia brownii (Poir.) Steud.
270	868795	944325-1	Fabaceae	Caesalpinioideae	Mimosoid clade	Species	Synonym	Racosperma brownii (Steud.) Pedley	Austrobaileya	2: 345	(1987)			611516	469884-1	Acacia brownii (Poir.) Steud.
271	611517	991285-1	Fabaceae	Caesalpinioideae	Mimosoid clade	Species	Accepted	Acacia brumalis Maslin	Nuytsia	10: 185	(1995)	SW. Western Australia		611517	991285-1	Acacia brumalis Maslin
271	429673	60430474-2	Fabaceae	Caesalpinioideae	Mimosoid clade	Species	Synonym	Racosperma brumale (Maslin) Pedley	Austrobaileya	6: 454	(2003)			611517	991285-1	Acacia brumalis Maslin
272	611518	469885-1	Fabaceae	Caesalpinioideae	Mimosoid clade	Species	Accepted	Acacia brunioides A.Cunn. ex G.Don	Gen. Hist.	2: 404	(1832)	SE. Queensland to NE. New South Wales		611518	469885-1	Acacia brunioides A.Cunn. ex G.Don
272	868796	944326-1	Fabaceae	Caesalpinioideae	Mimosoid clade	Species	Synonym	Racosperma brunioides (A.Cunn. ex G.Don) Pedley	Austrobaileya	2: 346	(1987)			611518	469885-1	Acacia brunioides A.Cunn. ex G.Don
273	611520	884519-1	Fabaceae	Caesalpinioideae	Mimosoid clade	Subspecies	Accepted	Acacia brunioides subsp. granitica Pedley	Austrobaileya	1: 246	(1979)	SE. Queensland		611520	884519-1	Acacia brunioides subsp. granitica Pedley
273	868797	953685-1	Fabaceae	Caesalpinioideae	Mimosoid clade	Subspecies	Synonym	Racosperma brunioides subsp. graniticum (Pedley) Pedley	Austrobaileya	2: 346	(1987)			611520	884519-1	Acacia brunioides subsp. granitica Pedley
274	611526	968205-1	Fabaceae	Caesalpinioideae	Mimosoid clade	Species	Accepted	Acacia bulgaensis Tindale & S.J.Davies	Austral. Syst. Bot.	5: 645	(1992)	CE. New South Wales		611526	968205-1	Acacia bulgaensis Tindale & S.J.Davies
274	429672	60430475-2	Fabaceae	Caesalpinioideae	Mimosoid clade	Species	Synonym	Racosperma bulgaense (Tindale & S.J.Davies) Pedley	Austrobaileya	6: 454	(2003)			611526	968205-1	Acacia bulgaensis Tindale & S.J.Davies
275	611529	469892-1	Fabaceae	Caesalpinioideae	Mimosoid clade	Species	Accepted	Acacia burbidgeae Pedley	Austrobaileya	1: 249	(1979)	S. Queensland to NE. New South Wales		611529	469892-1	Acacia burbidgeae Pedley
275	868798	944327-1	Fabaceae	Caesalpinioideae	Mimosoid clade	Species	Synonym	Racosperma burbidgeae (Pedley) Pedley	Austrobaileya	2: 346	(1987)			611529	469892-1	Acacia burbidgeae Pedley
276	611530	1007212-1	Fabaceae	Caesalpinioideae	Mimosoid clade	Species	Accepted	Acacia burdekensis Pedley	Austrobaileya	5: 313	(1999)	Queensland		611530	1007212-1	Acacia burdekensis Pedley
276	429671	60430476-2	Fabaceae	Caesalpinioideae	Mimosoid clade	Species	Synonym	Racosperma burdekense (Pedley) Pedley	Austrobaileya	6: 454	(2003)			611530	1007212-1	Acacia burdekensis Pedley
277	611532	469894-1	Fabaceae	Caesalpinioideae	Mimosoid clade	Species	Accepted	Acacia burkittii F.Muell. ex Benth.	Fl. Austral.	2: 400	(1864)	S. Australia		611532	469894-1	Acacia burkittii F.Muell. ex Benth.
277	611116	1001709-1	Fabaceae	Caesalpinioideae	Mimosoid clade	Subspecies	Synonym	Acacia acuminata subsp. burkittii (F.Muell. ex Benth.) Kodela & Tindale	Telopea	7: 415	(1998)	S. Australia		611532	469894-1	Acacia burkittii F.Muell. ex Benth.
277	429670	60430477-2	Fabaceae	Caesalpinioideae	Mimosoid clade	Species	Synonym	Racosperma burkittii (F.Muell. ex Benth.) Pedley	Austrobaileya	6: 454	(2003)			611532	469894-1	Acacia burkittii F.Muell. ex Benth.
278	603357	77079724-1	Fabaceae	Caesalpinioideae	Mimosoid clade	Species	Accepted	Acacia burrana Pedley	Austrobaileya	7: 348	(2006)	Queensland		603357	77079724-1	Acacia burrana Pedley
279	611534	469896-1	Fabaceae	Caesalpinioideae	Mimosoid clade	Species	Accepted	Acacia burrowii Maiden	J. Proc. Roy. Soc. New S. Wales	53: 227	(1919)	SE. Queensland to NC. New South Wales		611534	469896-1	Acacia burrowii Maiden
279	868799	944328-1	Fabaceae	Caesalpinioideae	Mimosoid clade	Species	Synonym	Racosperma burrowii (Maiden) Pedley	Austrobaileya	2: 346	(1987)			611534	469896-1	Acacia burrowii Maiden
280	606017	77090632-1	Fabaceae	Caesalpinioideae	Mimosoid clade	Species	Accepted	Acacia burrowsiana Maslin	Nuytsia	17: 241	(2007)	Western Australia		606017	77090632-1	Acacia burrowsiana Maslin
281	611538	469900-1	Fabaceae	Caesalpinioideae	Mimosoid clade	Species	Accepted	Acacia buxifolia A.Cunn.	Geogr. Mem. New South Wales	: 344	(1825)	S. Queensland to Victoria		611538	469900-1	Acacia buxifolia A.Cunn.
281	611501	59652-3	Fabaceae	Caesalpinioideae	Mimosoid clade	Species	Synonym	Acacia brevifolia G.Lodd. ex G.Don	Gen. Hist.	2: 406	(1832)			611538	469900-1	Acacia buxifolia A.Cunn.
281	611540	60044-3	Fabaceae	Caesalpinioideae	Mimosoid clade	Variety	Synonym	Acacia buxifolia var. neglecta Maiden	Wattles Wattle-Barks	, ed. 3: 60	(1906)			611538	469900-1	Acacia buxifolia A.Cunn.
281	613115	470970-1	Fabaceae	Caesalpinioideae	Mimosoid clade	Species	Synonym	Acacia neglecta Maiden & R.T.Baker	Proc. Linn. Soc. New South Wales	, ser. 2, 9: 163	(1894)			611538	469900-1	Acacia buxifolia A.Cunn.
281	613277	471077-1	Fabaceae	Caesalpinioideae	Mimosoid clade	Species	Synonym	Acacia papuliformis Walp.	Repert. Bot. Syst.	1: 898	(1843)			611538	469900-1	Acacia buxifolia A.Cunn.
281	868800	944329-1	Fabaceae	Caesalpinioideae	Mimosoid clade	Species	Synonym	Racosperma buxifolium (A.Cunn.) Pedley	Austrobaileya	2: 346	(1987)			611538	469900-1	Acacia buxifolia A.Cunn.
282	611541	884520-1	Fabaceae	Caesalpinioideae	Mimosoid clade	Subspecies	Accepted	Acacia buxifolia subsp. pubiflora Pedley	Austrobaileya	1: 281	(1979)	SC. Queensland to NE. New South Wales		611541	884520-1	Acacia buxifolia subsp. pubiflora Pedley
282	868801	953686-1	Fabaceae	Caesalpinioideae	Mimosoid clade	Subspecies	Synonym	Racosperma buxifolium subsp. pubiflorum (Pedley) Pedley	Austrobaileya	2: 346	(1987)			611541	884520-1	Acacia buxifolia subsp. pubiflora Pedley
283	611543	469901-1	Fabaceae	Caesalpinioideae	Mimosoid clade	Species	Accepted	Acacia bynoeana Benth.	Linnaea	26: 614	(1855)	CE. New South Wales		611543	469901-1	Acacia bynoeana Benth.
283	429669	60430478-2	Fabaceae	Caesalpinioideae	Mimosoid clade	Species	Synonym	Racosperma bynoeanum (Benth.) Pedley	Austrobaileya	6: 454	(2003)			611543	469901-1	Acacia bynoeana Benth.
284	611545	937395-1	Fabaceae	Caesalpinioideae	Mimosoid clade	Species	Accepted	Acacia caerulescens Maslin & Court	Muelleria	7: 131	(1989)	Victoria		611545	937395-1	Acacia caerulescens Maslin & Court
284	429668	60430479-2	Fabaceae	Caesalpinioideae	Mimosoid clade	Species	Synonym	Racosperma caerulescens (Maslin & Court) Pedley	Austrobaileya	6: 455	(2003)			611545	937395-1	Acacia caerulescens Maslin & Court
285	913420	77123736-1	Fabaceae	Caesalpinioideae	Mimosoid clade	Species	Accepted	Acacia caesaneura Maslin & J.E.Reid	Nuytsia	22: 190	(2012)	WC. Western Australia		913420	77123736-1	Acacia caesaneura Maslin & J.E.Reid
285	611218	20001404-1	Fabaceae	Caesalpinioideae	Mimosoid clade	Variety	Synonym	Acacia aneura var. argentea Pedley	Fl. Australia	11B: 490	(2001)	WC. Western Australia		913420	77123736-1	Acacia caesaneura Maslin & J.E.Reid
285	429587	60428776-2	Fabaceae	Caesalpinioideae	Mimosoid clade	Variety	Synonym	Racosperma aneurum var. argenteum (Pedley) Pedley	Austrobaileya	6: 450	(2003)			913420	77123736-1	Acacia caesaneura Maslin & J.E.Reid
286	611546	939604-1	Fabaceae	Caesalpinioideae	Mimosoid clade	Species	Accepted	Acacia caesariata R.S.Cowan & Maslin	Nuytsia	7: 210	(1990)	SW. Australia		611546	939604-1	Acacia caesariata R.S.Cowan & Maslin
286	429656	60430480-2	Fabaceae	Caesalpinioideae	Mimosoid clade	Species	Synonym	Racosperma caesariatum (R.S.Cowan & Maslin) Pedley	Austrobaileya	6: 455	(2003)			611546	939604-1	Acacia caesariata R.S.Cowan & Maslin
287	611550	469906-1	Fabaceae	Caesalpinioideae	Mimosoid clade	Species	Accepted	Acacia caesiella Maiden & Blakely	J. Proc. Roy. Soc. New S. Wales	60: 180	(1927)	WC. New South Wales		611550	469906-1	Acacia caesiella Maiden & Blakely
287	429666	60430481-2	Fabaceae	Caesalpinioideae	Mimosoid clade	Species	Synonym	Racosperma caesiellum (Maiden & Blakely) Pedley	Austrobaileya	6: 455	(2003)			611550	469906-1	Acacia caesiella Maiden & Blakely
288	611559	469909-1	Fabaceae	Caesalpinioideae	Mimosoid clade	Species	Accepted	Acacia calamifolia Sweet ex Lindl.	Bot. Reg.	10: t. 839	(1824)	SC. South Australia to C. New South Wales		611559	469909-1	Acacia calamifolia Sweet ex Lindl.
288	613549	471261-1	Fabaceae	Caesalpinioideae	Mimosoid clade	Species	Illegitimate	Acacia pulverulenta A.Cunn. ex Benth.	London J. Bot.	1: 342	(1842)		, nom. illeg.	611559	469909-1	Acacia calamifolia Sweet ex Lindl.
288	614181	471712-1	Fabaceae	Caesalpinioideae	Mimosoid clade	Species	Illegitimate	Acacia uncinata G.Lodd.	Bot. Cab.	10: t. 909	(1824)		, nom. illeg.	611559	469909-1	Acacia calamifolia Sweet ex Lindl.
288	429676	60430482-2	Fabaceae	Caesalpinioideae	Mimosoid clade	Species	Synonym	Racosperma calamifolium (Sweet ex Lindl.) Pedley	Austrobaileya	6: 455	(2003)			611559	469909-1	Acacia calamifolia Sweet ex Lindl.
289	611564	469911-1	Fabaceae	Caesalpinioideae	Mimosoid clade	Species	Accepted	Acacia calantha Pedley	Austrobaileya	1: 261	(1979)	SE. Queensland		611564	469911-1	Acacia calantha Pedley
289	868802	944330-1	Fabaceae	Caesalpinioideae	Mimosoid clade	Species	Synonym	Racosperma calanthum (Pedley) Pedley	Austrobaileya	2: 346	(1987)			611564	469911-1	Acacia calantha Pedley
290	611565	469912-1	Fabaceae	Caesalpinioideae	Mimosoid clade	Species	Accepted	Acacia calcarata Maiden & Blakely	J. Roy. Soc. Western Australia	13: 2	(1927)	S. Western Australia		611565	469912-1	Acacia calcarata Maiden & Blakely
290	429664	60430486-2	Fabaceae	Caesalpinioideae	Mimosoid clade	Species	Synonym	Racosperma calcaratum (Maiden & Blakely) Pedley	Austrobaileya	6: 455	(2003)			611565	469912-1	Acacia calcarata Maiden & Blakely
291	611566	469913-1	Fabaceae	Caesalpinioideae	Mimosoid clade	Species	Accepted	Acacia calcicola Forde & Ising	Trans. Roy. Soc. South Australia	81: 153	(1958)	C. & EC. Australia		611566	469913-1	Acacia calcicola Forde & Ising
291	868803	944331-1	Fabaceae	Caesalpinioideae	Mimosoid clade	Species	Synonym	Racosperma calcicola (Forde & Ising) Pedley	Austrobaileya	2: 346	(1987)			611566	469913-1	Acacia calcicola Forde & Ising
292	611568	469915-1	Fabaceae	Caesalpinioideae	Mimosoid clade	Species	Accepted	Acacia caleyi A.Cunn. ex Benth.	London J. Bot.	1: 347	(1842)	SC. New South Wales		611568	469915-1	Acacia caleyi A.Cunn. ex Benth.
292	613417	76559-3	Fabaceae	Caesalpinioideae	Mimosoid clade	Variety	Synonym	Acacia podalyriifolia var. caleyi (A.Cunn. ex Benth.) Domin	Biblioth. Bot.	22(89): 257	(1926)			611568	469915-1	Acacia caleyi A.Cunn. ex Benth.
292	429663	60430483-2	Fabaceae	Caesalpinioideae	Mimosoid clade	Species	Synonym	Racosperma caleyi (A.Cunn. ex Benth.) Pedley	Austrobaileya	6: 455	(2003)			611568	469915-1	Acacia caleyi A.Cunn. ex Benth.
294	603359	77079740-1	Fabaceae	Caesalpinioideae	Mimosoid clade	Species	Accepted	Acacia calligera (Pedley) Pedley	Austrobaileya	7: 381	(2006)	N. Western Australia to NW. Queensland		603359	77079740-1	Acacia calligera (Pedley) Pedley
294	614323	20001394-1	Fabaceae	Caesalpinioideae	Mimosoid clade	Subspecies	Synonym	Acacia wickhamii subsp. parviphyllodinea Tindale, Kodela & D.A.Keith	Fl. Australia	11B: 488	(2001)	N. Western Australia to NW. Queensland		603359	77079740-1	Acacia calligera (Pedley) Pedley
294	614325	20001393-1	Fabaceae	Caesalpinioideae	Mimosoid clade	Subspecies	Synonym	Acacia wickhamii subsp. viscidula (F.Muell.) Tindale, Kodela & D.A.Keith	Fl. Australia	11B: 488	(2001)	N. Western Australia to Northern Territory		603359	77079740-1	Acacia calligera (Pedley) Pedley
294	614324	83081-3	Fabaceae	Caesalpinioideae	Mimosoid clade	Variety	Synonym	Acacia wickhamii var. viscidula F.Muell.	J. Proc. Linn. Soc., Bot.	3: 141	(1859)			603359	77079740-1	Acacia calligera (Pedley) Pedley
294	429662	60430484-2	Fabaceae	Caesalpinioideae	Mimosoid clade	Species	Synonym	Racosperma calligerum Pedley	Austrobaileya	6: 455	(2003)			603359	77079740-1	Acacia calligera (Pedley) Pedley
296	611576	469923-1	Fabaceae	Caesalpinioideae	Mimosoid clade	Species	Accepted	Acacia calyculata A.Cunn. ex Benth.	London J. Bot.	1: 379	(1842)	N. & NE. Queensland		611576	469923-1	Acacia calyculata A.Cunn. ex Benth.
296	611374	58300-3	Fabaceae	Caesalpinioideae	Mimosoid clade	Species	Synonym	Acacia australis Domin ex Velen.	Verglich Morphol. Pflanz.	4(Suppl.): 175	(1913)			611576	469923-1	Acacia calyculata A.Cunn. ex Benth.
296	614272	471759-1	Fabaceae	Caesalpinioideae	Mimosoid clade	Species	Synonym	Acacia vilhelmii Domin	Biblioth. Bot.	22(89): 266	(1926)			611576	469923-1	Acacia calyculata A.Cunn. ex Benth.
296	868804	944332-1	Fabaceae	Caesalpinioideae	Mimosoid clade	Species	Synonym	Racosperma calyculatum (A.Cunn. ex Benth.) Pedley	Austrobaileya	2: 346	(1987)			611576	469923-1	Acacia calyculata A.Cunn. ex Benth.
297	611577	469924-1	Fabaceae	Caesalpinioideae	Mimosoid clade	Species	Accepted	Acacia cambagei R.T.Baker	Proc. Linn. Soc. New South Wales	25: 661	(1900)	C. & EC. Australia		611577	469924-1	Acacia cambagei R.T.Baker
297	868805	944333-1	Fabaceae	Caesalpinioideae	Mimosoid clade	Species	Synonym	Racosperma cambagei (R.T.Baker) Pedley	Austrobaileya	2: 346	(1987)			611577	469924-1	Acacia cambagei R.T.Baker
298	994469	77136439-1	Fabaceae	Caesalpinioideae	Mimosoid clade	Species	Accepted	Acacia camptocarpa Maslin, M.D.Barrett & R.L.Barrett	Nuytsia	23: 549	(2013)	Western Australia		994469	77136439-1	Acacia camptocarpa Maslin, M.D.Barrett & R.L.Barrett
299	611581	469929-1	Fabaceae	Caesalpinioideae	Mimosoid clade	Species	Accepted	Acacia camptoclada C.R.P.Andrews	J. Western Australia Nat. Hist. Soc.	1: 39	(1904)	S. Western Australia		611581	469929-1	Acacia camptoclada C.R.P.Andrews
299	613444	471193-1	Fabaceae	Caesalpinioideae	Mimosoid clade	Species	Synonym	Acacia porphyrochila E.Pritz.	Bot. Jahrb. Syst.	35: 299	(1904)	Australia		611581	469929-1	Acacia camptoclada C.R.P.Andrews
299	429661	60430485-2	Fabaceae	Caesalpinioideae	Mimosoid clade	Species	Synonym	Racosperma camptocladum (C.R.P.Andrews) Pedley	Austrobaileya	6: 455	(2003)			611581	469929-1	Acacia camptoclada C.R.P.Andrews
300	611584	469931-1	Fabaceae	Caesalpinioideae	Mimosoid clade	Species	Accepted	Acacia campylophylla Benth.	Linnaea	26: 605	(1855)	SW. Western Australia		611584	469931-1	Acacia campylophylla Benth.
300	429660	60430487-2	Fabaceae	Caesalpinioideae	Mimosoid clade	Species	Synonym	Racosperma campylophyllum (Benth.) Pedley	Austrobaileya	6: 455	(2003)			611584	469931-1	Acacia campylophylla Benth.
301	611585	469932-1	Fabaceae	Caesalpinioideae	Mimosoid clade	Species	Accepted	Acacia cana Maiden	J. Proc. Roy. Soc. New S. Wales	53, Errata: 5	(1920)	SW. Queensland to NW. New South Wales		611585	469932-1	Acacia cana Maiden
301	612101	470256-1	Fabaceae	Caesalpinioideae	Mimosoid clade	Species	Illegitimate	Acacia eremea Maiden	J. Proc. Roy. Soc. New S. Wales	53: 206	(1920)		, nom. illeg.	611585	469932-1	Acacia cana Maiden
301	868806	944334-1	Fabaceae	Caesalpinioideae	Mimosoid clade	Species	Synonym	Racosperma canum (Maiden) Pedley	Austrobaileya	2: 346	(1987)			611585	469932-1	Acacia cana Maiden
302	611590	960236-1	Fabaceae	Caesalpinioideae	Mimosoid clade	Species	Accepted	Acacia cangaiensis Tindale & Kodela	Austral. Syst. Bot.	4: 582	(1991)	NE. New South Wales		611590	960236-1	Acacia cangaiensis Tindale & Kodela
302	429659	60430488-2	Fabaceae	Caesalpinioideae	Mimosoid clade	Species	Synonym	Racosperma cangaiense (Tindale & Kodela) Pedley	Austrobaileya	6: 455	(2003)			611590	960236-1	Acacia cangaiensis Tindale & Kodela
304	611593	1010663-1	Fabaceae	Caesalpinioideae	Mimosoid clade	Species	Accepted	Acacia capillaris A.S.George	J. Roy. Soc. Western Australia	82: 69	(1999)	N. Western Australia		611593	1010663-1	Acacia capillaris A.S.George
304	429658	60430489-2	Fabaceae	Caesalpinioideae	Mimosoid clade	Species	Synonym	Racosperma capillare (A.S.George) Pedley	Austrobaileya	6: 455	(2003)			611593	1010663-1	Acacia capillaris A.S.George
305	611598	469943-1	Fabaceae	Caesalpinioideae	Mimosoid clade	Species	Accepted	Acacia cardiophylla A.Cunn. ex Benth.	London J. Bot.	1: 385	(1842)	EC. New South Wales		611598	469943-1	Acacia cardiophylla A.Cunn. ex Benth.
305	429686	60430490-2	Fabaceae	Caesalpinioideae	Mimosoid clade	Species	Synonym	Racosperma cardiophyllum (A.Cunn. ex Benth.) Pedley	Austrobaileya	6: 455	(2003)			611598	469943-1	Acacia cardiophylla A.Cunn. ex Benth.
306	611599	991281-1	Fabaceae	Caesalpinioideae	Mimosoid clade	Species	Accepted	Acacia carens Maslin	Nuytsia	10: 172	(1995)	WSW. Western Australia (Darling, Irwin)		611599	991281-1	Acacia carens Maslin
306	429665	60430491-2	Fabaceae	Caesalpinioideae	Mimosoid clade	Species	Synonym	Racosperma carens (Maslin) Pedley	Austrobaileya	6: 455	(2003)			611599	991281-1	Acacia carens Maslin
307	611601	469945-1	Fabaceae	Caesalpinioideae	Mimosoid clade	Species	Accepted	Acacia carneorum Maiden	J. Proc. Roy. Soc. New S. Wales	49: 470	(1915 publ. 1916)	E. South Australia to W. New South Wales		611601	469945-1	Acacia carneorum Maiden
307	429667	60430492-2	Fabaceae	Caesalpinioideae	Mimosoid clade	Species	Synonym	Racosperma carneorum (Maiden) Pedley	Austrobaileya	6: 455	(2003)			611601	469945-1	Acacia carneorum Maiden
308	611602	1008237-1	Fabaceae	Caesalpinioideae	Mimosoid clade	Species	Accepted	Acacia carnosula Maslin	Nuytsia	12: 331	(1999)	S. Western Australia		611602	1008237-1	Acacia carnosula Maslin
308	429696	60430493-2	Fabaceae	Caesalpinioideae	Mimosoid clade	Species	Synonym	Racosperma carnosulum (Maslin) Pedley	Austrobaileya	6: 455	(2003)			611602	1008237-1	Acacia carnosula Maslin
309	611603	469947-1	Fabaceae	Caesalpinioideae	Mimosoid clade	Species	Accepted	Acacia caroleae Pedley	Austrobaileya	1: 132	(1978)	SE. Queensland to NC. New South Wales		611603	469947-1	Acacia caroleae Pedley
309	612023	63841-3	Fabaceae	Caesalpinioideae	Mimosoid clade	Variety	Synonym	Acacia doratoxylon var. angustifolia Maiden	J. Proc. Roy. Soc. New S. Wales	53: 217	(1920)			611603	469947-1	Acacia caroleae Pedley
309	868807	944335-1	Fabaceae	Caesalpinioideae	Mimosoid clade	Species	Synonym	Racosperma caroleae (Pedley) Pedley	Austrobaileya	2: 346	(1987)			611603	469947-1	Acacia caroleae Pedley
310	611604	939597-1	Fabaceae	Caesalpinioideae	Mimosoid clade	Species	Accepted	Acacia cassicula R.S.Cowan & Maslin	Nuytsia	7: 187	(1990)	SW. Western Australia		611604	939597-1	Acacia cassicula R.S.Cowan & Maslin
310	429695	60430546-2	Fabaceae	Caesalpinioideae	Mimosoid clade	Species	Synonym	Racosperma cassiculum (R.S.Cowan & Maslin) Pedley	Austrobaileya	6: 456	(2003)			611604	939597-1	Acacia cassicula R.S.Cowan & Maslin
311	611606	1008238-1	Fabaceae	Caesalpinioideae	Mimosoid clade	Species	Accepted	Acacia castanostegia Maslin	Nuytsia	12: 332	(1999)	S. Western Australia		611606	1008238-1	Acacia castanostegia Maslin
311	429694	60430547-2	Fabaceae	Caesalpinioideae	Mimosoid clade	Species	Synonym	Racosperma castanostegium (Maslin) Pedley	Austrobaileya	6: 456	(2003)			611606	1008238-1	Acacia castanostegia Maslin
312	1236612		Fabaceae	Caesalpinioideae	Mimosoid clade	Species	Accepted	Acacia castorum Pedley	Austrobaileya	10: 297	(2019)	Queensland		1236612		Acacia castorum Pedley
313	611607	968167-1	Fabaceae	Caesalpinioideae	Mimosoid clade	Species	Accepted	Acacia cataractae Tindale & Kodela	Telopea	5: 56	(1992)	N. Northern Territory		611607	968167-1	Acacia cataractae Tindale & Kodela
313	429693	60430548-2	Fabaceae	Caesalpinioideae	Mimosoid clade	Species	Synonym	Racosperma cataractae (Tindale & Kodela) Pedley	Austrobaileya	6: 456	(2003)			611607	968167-1	Acacia cataractae Tindale & Kodela
314	611618	469953-1	Fabaceae	Caesalpinioideae	Mimosoid clade	Species	Accepted	Acacia catenulata C.T.White	Proc. Roy. Soc. Queensland	55: 63	(1944)	NE. Northern Territory, Queensland		611618	469953-1	Acacia catenulata C.T.White
314	868808	944336-1	Fabaceae	Caesalpinioideae	Mimosoid clade	Species	Synonym	Racosperma catenulatum (C.T.White) Pedley	Austrobaileya	2: 346	(1987)			611618	469953-1	Acacia catenulata C.T.White
315	606018	77092634-1	Fabaceae	Caesalpinioideae	Mimosoid clade	Subspecies	Accepted	Acacia catenulata subsp. occidentalis Maslin	Nuytsia	18: 145	(2008)	Western Australia		606018	77092634-1	Acacia catenulata subsp. occidentalis Maslin
317	611622	1008305-1	Fabaceae	Caesalpinioideae	Mimosoid clade	Species	Accepted	Acacia cavealis R.S.Cowan & Maslin	Nuytsia	12: 454	(1999)	W. Western Australia		611622	1008305-1	Acacia cavealis R.S.Cowan & Maslin
317	429692	60430549-2	Fabaceae	Caesalpinioideae	Mimosoid clade	Species	Synonym	Racosperma caveale (R.S.Cowan & Maslin) Pedley	Austrobaileya	6: 456	(2003)			611622	1008305-1	Acacia cavealis R.S.Cowan & Maslin
318	611633	469959-1	Fabaceae	Caesalpinioideae	Mimosoid clade	Species	Accepted	Acacia cedroides Benth.	Linnaea	26: 615	(1855)	SSW. Western Australia		611633	469959-1	Acacia cedroides Benth.
318	429691	60430562-2	Fabaceae	Caesalpinioideae	Mimosoid clade	Species	Synonym	Racosperma cedroides (Benth.) Pedley	Austrobaileya	6: 456	(2003)			611633	469959-1	Acacia cedroides Benth.
319	611634	469960-1	Fabaceae	Caesalpinioideae	Mimosoid clade	Species	Accepted	Acacia celastrifolia Benth.	London J. Bot.	1: 349	(1842)	WSW. Western Australia		611634	469960-1	Acacia celastrifolia Benth.
319	612866	470797-1	Fabaceae	Caesalpinioideae	Mimosoid clade	Species	Synonym	Acacia ludwigii Ohlend.	Verz. Bäume Gesträuche Staudengew.	: 74	(1828)			611634	469960-1	Acacia celastrifolia Benth.
319	613106		Fabaceae	Caesalpinioideae	Mimosoid clade	Form	Synonym	Acacia myrtifolia f. celastrifolia (Benth.) Benth.	Fl. Austral.	2: 377	(1864)			611634	469960-1	Acacia celastrifolia Benth.
319	429690	60430550-2	Fabaceae	Caesalpinioideae	Mimosoid clade	Species	Synonym	Racosperma celastrifolium (Benth.) Pedley	Austrobaileya	6: 456	(2003)			611634	469960-1	Acacia celastrifolia Benth.
320	611635	1013194-1	Fabaceae	Caesalpinioideae	Mimosoid clade	Species	Accepted	Acacia celsa Tindale	Austral. Syst. Bot.	13: 34	(2000)	E. Queensland		611635	1013194-1	Acacia celsa Tindale
320	429689	60430551-2	Fabaceae	Caesalpinioideae	Mimosoid clade	Species	Synonym	Racosperma celsum (Tindale) Pedley	Austrobaileya	6: 456	(2003)			611635	1013194-1	Acacia celsa Tindale
321	611640	469964-1	Fabaceae	Caesalpinioideae	Mimosoid clade	Species	Synonym	Acacia centrota Spreng. ex DC.	Prodr.	2: 465	(1825)			611639	469963-1	Acacia centrophylla DC.
322	611641	991282-1	Fabaceae	Caesalpinioideae	Mimosoid clade	Species	Accepted	Acacia cerastes Maslin	Nuytsia	10: 173	(1995)	W. Western Australia (Austin to Avon)		611641	991282-1	Acacia cerastes Maslin
322	429677	60430552-2	Fabaceae	Caesalpinioideae	Mimosoid clade	Species	Synonym	Racosperma cerastes (Maslin) Pedley	Austrobaileya	6: 456	(2003)			611641	991282-1	Acacia cerastes Maslin
323	611645	469967-1	Fabaceae	Caesalpinioideae	Mimosoid clade	Species	Accepted	Acacia chalkeri Maiden	J. Proc. Roy. Soc. New S. Wales	49: 482	(1915 publ. 1916)	EC. New South Wales (Wombeyan Caves)		611645	469967-1	Acacia chalkeri Maiden
323	429687	60430553-2	Fabaceae	Caesalpinioideae	Mimosoid clade	Species	Synonym	Racosperma chalkeri (Maiden) Pedley	Austrobaileya	6: 456	(2003)			611645	469967-1	Acacia chalkeri Maiden
324	611646	991286-1	Fabaceae	Caesalpinioideae	Mimosoid clade	Species	Accepted	Acacia chamaeleon Maslin	Nuytsia	10: 189	(1995)	SW. Western Australia		611646	991286-1	Acacia chamaeleon Maslin
324	613958	471557-1	Fabaceae	Caesalpinioideae	Mimosoid clade	Species	Illegitimate	Acacia stowardii S.Moore	J. Linn. Soc., Bot.	45: 173	(1920)		, nom. illeg.	611646	991286-1	Acacia chamaeleon Maslin
324	612749	69630-3	Fabaceae	Caesalpinioideae	Mimosoid clade	Variety	Synonym	Acacia leiophylla var. microcephala Meisn.	Pl. Preiss.	1: 15	(1844)			611646	991286-1	Acacia chamaeleon Maslin
324	429697	60430554-2	Fabaceae	Caesalpinioideae	Mimosoid clade	Species	Synonym	Racosperma chamaeleon (Maslin) Pedley	Austrobaileya	6: 456	(2003)			611646	991286-1	Acacia chamaeleon Maslin
325	611648	1008306-1	Fabaceae	Caesalpinioideae	Mimosoid clade	Species	Accepted	Acacia chapmanii R.S.Cowan & Maslin	Nuytsia	12: 455	(1999)	W. Western Australia		611648	1008306-1	Acacia chapmanii R.S.Cowan & Maslin
325	429685	60430555-2	Fabaceae	Caesalpinioideae	Mimosoid clade	Species	Synonym	Racosperma chapmanii (R.S.Cowan & Maslin) Pedley	Austrobaileya	6: 456	(2003)			611648	1008306-1	Acacia chapmanii R.S.Cowan & Maslin
326	611649	1008307-1	Fabaceae	Caesalpinioideae	Mimosoid clade	Subspecies	Accepted	Acacia chapmanii subsp. australis R.S.Cowan & Maslin	Nuytsia	12: 457	(1999)	WSW. Western Australia		611649	1008307-1	Acacia chapmanii subsp. australis R.S.Cowan & Maslin
326	429684		Fabaceae	Caesalpinioideae	Mimosoid clade	Subspecies	Synonym	Racosperma chapmanii subsp. australe (R.S.Cowan & Maslin) Pedley	Austrobaileya	6: 456	(2003)			611649	1008307-1	Acacia chapmanii subsp. australis R.S.Cowan & Maslin
327	611652	961051-1	Fabaceae	Caesalpinioideae	Mimosoid clade	Species	Accepted	Acacia chartacea Maslin	Nuytsia	8: 293	(1992)	W. Western Australia		611652	961051-1	Acacia chartacea Maslin
327	429683	60430557-2	Fabaceae	Caesalpinioideae	Mimosoid clade	Species	Synonym	Racosperma chartaceum (Maslin) Pedley	Austrobaileya	6: 456	(2003)			611652	961051-1	Acacia chartacea Maslin
328	611653	469970-1	Fabaceae	Caesalpinioideae	Mimosoid clade	Species	Accepted	Acacia cheelii Blakely	Proc. Linn. Soc. New South Wales	42: 441	(1917)	NC. & EC. New South Wales		611653	469970-1	Acacia cheelii Blakely
328	429682	60430558-2	Fabaceae	Caesalpinioideae	Mimosoid clade	Species	Synonym	Racosperma cheelii (Blakely) Pedley	Austrobaileya	6: 456	(2003)			611653	469970-1	Acacia cheelii Blakely
329	611657	469973-1	Fabaceae	Caesalpinioideae	Mimosoid clade	Species	Accepted	Acacia chinchillensis Tindale	Telopea	1: 380	(1978)	SE. Queensland (N. of Chinchilla & new Tara)		611657	469973-1	Acacia chinchillensis Tindale
329	868810	944338-1	Fabaceae	Caesalpinioideae	Mimosoid clade	Species	Synonym	Racosperma chinchillense (Tindale) Pedley	Austrobaileya	2: 346	(1987)			611657	469973-1	Acacia chinchillensis Tindale
330	611658	469974-1	Fabaceae	Caesalpinioideae	Mimosoid clade	Species	Accepted	Acacia chippendalei Pedley	Contr. Queensland Herb.	11: 12	(1972)	NC. Australia		611658	469974-1	Acacia chippendalei Pedley
330	868811	944339-1	Fabaceae	Caesalpinioideae	Mimosoid clade	Species	Synonym	Racosperma chippendalei (Pedley) Pedley	Austrobaileya	2: 346	(1987)			611658	469974-1	Acacia chippendalei Pedley
331	611659	469975-1	Fabaceae	Caesalpinioideae	Mimosoid clade	Species	Accepted	Acacia chisholmii F.M.Bailey	Queensland Agric. J.	4: 47	(1899)	E. Northern Territory to Queensland		611659	469975-1	Acacia chisholmii F.M.Bailey
331	611777	470061-1	Fabaceae	Caesalpinioideae	Mimosoid clade	Species	Synonym	Acacia costinervis Domin	Biblioth. Bot.	22(89): 267	(1926)			611659	469975-1	Acacia chisholmii F.M.Bailey
331	868812	944340-1	Fabaceae	Caesalpinioideae	Mimosoid clade	Species	Synonym	Racosperma chisholmii (F.M.Bailey) Pedley	Austrobaileya	2: 346	(1987)			611659	469975-1	Acacia chisholmii F.M.Bailey
332	808898	104169-2	Fabaceae	Caesalpinioideae	Mimosoid clade	Species	Synonym	Feuilleea chrysantha (Vahl) Kuntze	Revis. Gen. Pl.	1: 187	(1891)			611663	469979-1	Acacia chrysantha (Vahl) DC.
332	374608	507806-1	Fabaceae	Caesalpinioideae	Mimosoid clade	Species	Synonym	Mimosa chrysantha Vahl	Eclog. Amer.	3: 38	(1807)			611663	469979-1	Acacia chrysantha (Vahl) DC.
333	611664	469980-1	Fabaceae	Caesalpinioideae	Mimosoid clade	Species	Accepted	Acacia chrysella Maiden & Blakely	J. Roy. Soc. Western Australia	13: 16	(1927)	SW. Australia		611664	469980-1	Acacia chrysella Maiden & Blakely
333	429681	60430559-2	Fabaceae	Caesalpinioideae	Mimosoid clade	Species	Synonym	Racosperma chrysellum (Maiden & Blakely) Pedley	Austrobaileya	6: 456	(2003)			611664	469980-1	Acacia chrysella Maiden & Blakely
334	611666	469982-1	Fabaceae	Caesalpinioideae	Mimosoid clade	Species	Accepted	Acacia chrysocephala Maslin	Nuytsia	2: 305	(1978)	SW. Western Australia		611666	469982-1	Acacia chrysocephala Maslin
334	611442	59061-3	Fabaceae	Caesalpinioideae	Mimosoid clade	Variety	Synonym	Acacia biflora var. aurea E.Pritz.	Bot. Jahrb. Syst.	35: 298	(1904)			611666	469982-1	Acacia chrysocephala Maslin
334	429680	60430560-2	Fabaceae	Caesalpinioideae	Mimosoid clade	Species	Synonym	Racosperma chrysocephalum (Maslin) Pedley	Austrobaileya	6: 456	(2003)			611666	469982-1	Acacia chrysocephala Maslin
335	611667	901319-1	Fabaceae	Caesalpinioideae	Mimosoid clade	Species	Accepted	Acacia chrysochaeta Maslin	Nuytsia	4: 367	(1983)	N. Western Australia		611667	901319-1	Acacia chrysochaeta Maslin
335	429679	60430561-2	Fabaceae	Caesalpinioideae	Mimosoid clade	Species	Synonym	Racosperma chrysochaetum (Maslin) Pedley	Austrobaileya	6: 456	(2003)			611667	901319-1	Acacia chrysochaeta Maslin
336	611669	469984-1	Fabaceae	Caesalpinioideae	Mimosoid clade	Species	Accepted	Acacia chrysopoda Maiden & Blakely	J. Roy. Soc. Western Australia	13: 10	(1927)	SW. & S. Western Australia		611669	469984-1	Acacia chrysopoda Maiden & Blakely
336	429678	60430597-2	Fabaceae	Caesalpinioideae	Mimosoid clade	Species	Synonym	Racosperma chrysopodum (Maiden & Blakely) Pedley	Austrobaileya	6: 457	(2003)			611669	469984-1	Acacia chrysopoda Maiden & Blakely
337	611671	469986-1	Fabaceae	Caesalpinioideae	Mimosoid clade	Species	Accepted	Acacia chrysotricha Tindale	Contr. New South Wales Natl. Herb.	4: 20	(1966)	NE. New South Wales		611671	469986-1	Acacia chrysotricha Tindale
337	429562	60430598-2	Fabaceae	Caesalpinioideae	Mimosoid clade	Species	Synonym	Racosperma chrysotrichum (Tindale) Pedley	Austrobaileya	6: 457	(2003)			611671	469986-1	Acacia chrysotricha Tindale
338	611674	469989-1	Fabaceae	Caesalpinioideae	Mimosoid clade	Species	Accepted	Acacia ciliata Humb. & Bonpl. ex Willd.	Enum. Pl.	: 1055	(1809)	S. America		611674	469989-1	Acacia ciliata Humb. & Bonpl. ex Willd.
339	611679	469992-1	Fabaceae	Caesalpinioideae	Mimosoid clade	Species	Accepted	Acacia cincinnata F.Muell.	Fragm.	11: 35	(1878)	E. & SE. Queensland		611679	469992-1	Acacia cincinnata F.Muell.
339	868813	944341-1	Fabaceae	Caesalpinioideae	Mimosoid clade	Species	Synonym	Racosperma cincinnatum (F.Muell.) Pedley	Austrobaileya	2: 347	(1987)			611679	469992-1	Acacia cincinnata F.Muell.
340	611685	469998-1	Fabaceae	Caesalpinioideae	Mimosoid clade	Species	Accepted	Acacia citrinoviridis Tindale & Maslin	Nuytsia	2: 86	(1976)	NW. Western Australia		611685	469998-1	Acacia citrinoviridis Tindale & Maslin
340	429427	60430599-2	Fabaceae	Caesalpinioideae	Mimosoid clade	Species	Synonym	Racosperma citrinoviride (Tindale & Maslin) Pedley	Austrobaileya	6: 457	(2003)			611685	469998-1	Acacia citrinoviridis Tindale & Maslin
341	1014230	77160703-1	Fabaceae	Caesalpinioideae	Mimosoid clade	Species	Accepted	Acacia citriodora Kodela & Maslin	Nuytsia	27: 99	(2016)	Northern Territory to Queensland		1014230	77160703-1	Acacia citriodora Kodela & Maslin
342	611686	992792-1	Fabaceae	Caesalpinioideae	Mimosoid clade	Species	Accepted	Acacia clandullensis B.J.Conn & Tame	Austral. Syst. Bot.	9: 849	(1996)	CE. New South Wales (C. Tablelands)		611686	992792-1	Acacia clandullensis B.J.Conn & Tame
342	429594	60430600-2	Fabaceae	Caesalpinioideae	Mimosoid clade	Species	Synonym	Racosperma clandullense (B.J.Conn & Tame) Pedley	Austrobaileya	6: 457	(2003)			611686	992792-1	Acacia clandullensis B.J.Conn & Tame
343	994527	77136448-1	Fabaceae	Caesalpinioideae	Mimosoid clade	Species	Accepted	Acacia claviseta Maslin, M.D.Barrett & R.L.Barrett	Nuytsia	23: 575	(2013)	Western Australia to Northern Territory		994527	77136448-1	Acacia claviseta Maslin, M.D.Barrett & R.L.Barrett
344	611691	20001397-1	Fabaceae	Caesalpinioideae	Mimosoid clade	Species	Accepted	Acacia clelandii Pedley	Fl. Australia	11B: 488	(2001)	C. & SC. Australia		611691	20001397-1	Acacia clelandii Pedley
344	429465	60430601-2	Fabaceae	Caesalpinioideae	Mimosoid clade	Species	Synonym	Racosperma clelandii (Pedley) Pedley	Austrobaileya	6: 457	(2003)			611691	20001397-1	Acacia clelandii Pedley
345	611695	470005-1	Fabaceae	Caesalpinioideae	Mimosoid clade	Species	Accepted	Acacia clivicola Pedley	Contr. Queensland Herb.	15: 7	(1974)	Queensland		611695	470005-1	Acacia clivicola Pedley
345	429464	60430602-2	Fabaceae	Caesalpinioideae	Mimosoid clade	Species	Synonym	Racosperma clivicola (Pedley) Pedley	Austrobaileya	6: 457	(2003)			611695	470005-1	Acacia clivicola Pedley
346	611697	470007-1	Fabaceae	Caesalpinioideae	Mimosoid clade	Species	Accepted	Acacia clunies-rossiae Maiden	J. Proc. Roy. Soc. New S. Wales	49: 486	(1915 publ. 1916)	CE. New South Wales (Blue Mts.)		611697	470007-1	Acacia clunies-rossiae Maiden
346	429463	60430603-2	Fabaceae	Caesalpinioideae	Mimosoid clade	Species	Synonym	Racosperma clunies-rossiae (Maiden) Pedley	Austrobaileya	6: 457	(2003)			611697	470007-1	Acacia clunies-rossiae Maiden
347	611698	981022-1	Fabaceae	Caesalpinioideae	Mimosoid clade	Species	Accepted	Acacia clydonophora Maslin	Nuytsia	10: 87	(1995)	WSW. Western Australia		611698	981022-1	Acacia clydonophora Maslin
347	429462	60431959-2	Fabaceae	Caesalpinioideae	Mimosoid clade	Species	Synonym	Racosperma clydonophorum (Maslin) Pedley	Austrobaileya	6: 457	(2003)			611698	981022-1	Acacia clydonophora Maslin
348	1001674	77146097-1	Fabaceae	Caesalpinioideae	Mimosoid clade	Species	Accepted	Acacia coatesii Maslin	Nuytsia	24: 142	(2014)	Western Australia		1001674	77146097-1	Acacia coatesii Maslin
349	611700	470009-1	Fabaceae	Caesalpinioideae	Mimosoid clade	Species	Accepted	Acacia cochlearis (Labill.) H.L.Wendl.	Comm. Acac. Aphyll.	: 15	(1820)	SW. & S. Western Australia		611700	470009-1	Acacia cochlearis (Labill.) H.L.Wendl.
349	613082	73156-3	Fabaceae	Caesalpinioideae	Mimosoid clade	Species	Synonym	Acacia multinervia DC.	Prodr.	2: 450	(1825)			611700	470009-1	Acacia cochlearis (Labill.) H.L.Wendl.
349	374627	507822-1	Fabaceae	Caesalpinioideae	Mimosoid clade	Species	Synonym	Mimosa cochlearis Labill.	Nov. Holl. Pl.	2: 15	(1806)			611700	470009-1	Acacia cochlearis (Labill.) H.L.Wendl.
349	429461	60431960-2	Fabaceae	Caesalpinioideae	Mimosoid clade	Species	Synonym	Racosperma cochleare (Labill.) Pedley	Austrobaileya	6: 457	(2003)			611700	470009-1	Acacia cochlearis (Labill.) H.L.Wendl.
350	611703	470011-1	Fabaceae	Caesalpinioideae	Mimosoid clade	Species	Accepted	Acacia cochliocarpa G.Don	Gen. Hist.	2: 422	(1832)	Brazil		611703	470011-1	Acacia cochliocarpa G.Don
351	611704	470012-1	Fabaceae	Caesalpinioideae	Mimosoid clade	Species	Accepted	Acacia cochlocarpa Meisn.	Bot. Zeitung (Berlin)	13: 10	(1855)	WSW. Western Australia		611704	470012-1	Acacia cochlocarpa Meisn.
351	429460	60431961-2	Fabaceae	Caesalpinioideae	Mimosoid clade	Species	Synonym	Racosperma cochlocarpum (Meisn.) Pedley	Austrobaileya	6: 457	(2003)			611704	470012-1	Acacia cochlocarpa Meisn.
352	611705	1008314-1	Fabaceae	Caesalpinioideae	Mimosoid clade	Subspecies	Accepted	Acacia cochlocarpa subsp. velutinosa Maslin & A.R.Chapm.	Nuytsia	12: 475	(1999)	WSW. Western Australia		611705	1008314-1	Acacia cochlocarpa subsp. velutinosa Maslin & A.R.Chapm.
352	429459	60431962-2	Fabaceae	Caesalpinioideae	Mimosoid clade	Subspecies	Synonym	Racosperma cochlocarpum subsp. velutinosum (Maslin & A.R.Chapm.) Pedley	Austrobaileya	6: 457	(2003)			611705	1008314-1	Acacia cochlocarpa subsp. velutinosa Maslin & A.R.Chapm.
353	606019	77090633-1	Fabaceae	Caesalpinioideae	Mimosoid clade	Species	Accepted	Acacia cockertoniana Maslin	Nuytsia	17: 248	(2007)	Western Australia		606019	77090633-1	Acacia cockertoniana Maslin
354	611707	470014-1	Fabaceae	Caesalpinioideae	Mimosoid clade	Species	Accepted	Acacia cognata Domin	Biblioth. Bot.	22(89): 260	(1926)	SE. New South Wales to E. Victoria		611707	470014-1	Acacia cognata Domin
354	614003	81266-3	Fabaceae	Caesalpinioideae	Mimosoid clade	Variety	Synonym	Acacia subporosa var. linearis Benth.	Fl. Austral.	2: 382	(1864)			611707	470014-1	Acacia cognata Domin
354	429447	60431963-2	Fabaceae	Caesalpinioideae	Mimosoid clade	Species	Synonym	Racosperma cognatum (Domin) Pedley	Austrobaileya	6: 457	(2003)			611707	470014-1	Acacia cognata Domin
355	611709	968616-1	Fabaceae	Caesalpinioideae	Mimosoid clade	Species	Accepted	Acacia colei Maslin & L.A.J.Thomson	Austral. Syst. Bot.	5: 737	(1992)	N. Western Australia to C. Queensland		611709	968616-1	Acacia colei Maslin & L.A.J.Thomson
355	429457	60431964-2	Fabaceae	Caesalpinioideae	Mimosoid clade	Species	Synonym	Racosperma colei (Maslin & L.A.J.Thomson) Pedley	Austrobaileya	6: 457	(2003)			611709	968616-1	Acacia colei Maslin & L.A.J.Thomson
356	611710	994414-1	Fabaceae	Caesalpinioideae	Mimosoid clade	Variety	Accepted	Acacia colei var. ileocarpa M.W.McDonald & Maslin	Nuytsia	11: 219	(1997)	N. Western Australia to Northern Territory		611710	994414-1	Acacia colei var. ileocarpa M.W.McDonald & Maslin
358	611712	470018-1	Fabaceae	Caesalpinioideae	Mimosoid clade	Species	Accepted	Acacia colletioides A.Cunn. ex Benth.	London J. Bot.	1: 336	(1842)	C. & S. Western Australia to C. New South Wales		611712	470018-1	Acacia colletioides A.Cunn. ex Benth.
358	611715		Fabaceae	Caesalpinioideae	Mimosoid clade	Variety	Invalid	Acacia colletioides var. typica Domin	Vestn. Král. Ceské Spolecn. Nauk. Tr. Mat.-Prír.	1921-1922(2): 43	(1921-1922 publ. 1923)		, not validly publ.	611712	470018-1	Acacia colletioides A.Cunn. ex Benth.
358	429466	60431965-2	Fabaceae	Caesalpinioideae	Mimosoid clade	Species	Synonym	Racosperma colletioides (A.Cunn. ex Benth.) Pedley	Austrobaileya	6: 457	(2003)			611712	470018-1	Acacia colletioides A.Cunn. ex Benth.
359	611720	470023-1	Fabaceae	Caesalpinioideae	Mimosoid clade	Species	Accepted	Acacia comans W.Fitzg.	J. Western Australia Nat. Hist. Soc.	1: 5	(1904)	W. Western Australia		611720	470023-1	Acacia comans W.Fitzg.
359	429455	60431966-2	Fabaceae	Caesalpinioideae	Mimosoid clade	Species	Synonym	Racosperma comans (W.Fitzg.) Pedley	Austrobaileya	6: 457	(2003)			611720	470023-1	Acacia comans W.Fitzg.
360	611725	470028-1	Fabaceae	Caesalpinioideae	Mimosoid clade	Species	Accepted	Acacia complanata A.Cunn. ex Benth.	London J. Bot.	1: 369	(1842)	SE. Queensland to NE. New South Wales		611725	470028-1	Acacia complanata A.Cunn. ex Benth.
360	611206	469706-1	Fabaceae	Caesalpinioideae	Mimosoid clade	Species	Illegitimate	Acacia anceps Hook.	Hooker's Icon. Pl.	2: t. 167	(1837)		, nom. illeg.	611725	470028-1	Acacia complanata A.Cunn. ex Benth.
360	611726	61518-3	Fabaceae	Caesalpinioideae	Mimosoid clade	Variety	Synonym	Acacia complanata var. fasciculata F.Muell.	J. Proc. Linn. Soc., Bot.	3: 135	(1859)			611725	470028-1	Acacia complanata A.Cunn. ex Benth.
360	868814	944342-1	Fabaceae	Caesalpinioideae	Mimosoid clade	Species	Synonym	Racosperma complanatum (A.Cunn. ex Benth.) Pedley	Austrobaileya	2: 347	(1987)			611725	470028-1	Acacia complanata A.Cunn. ex Benth.
361	611733	1008239-1	Fabaceae	Caesalpinioideae	Mimosoid clade	Species	Accepted	Acacia concolorans Maslin	Nuytsia	12: 334	(1999)	SW. Australia		611733	1008239-1	Acacia concolorans Maslin
361	429454	60431967-2	Fabaceae	Caesalpinioideae	Mimosoid clade	Species	Synonym	Racosperma concolorans (Maslin) Pedley	Austrobaileya	6: 457	(2003)			611733	1008239-1	Acacia concolorans Maslin
362	611735	470035-1	Fabaceae	Caesalpinioideae	Mimosoid clade	Species	Accepted	Acacia concurrens Pedley	Contr. Queensland Herb.	15: 9	(1974)	SE. Queensland to NE. New South Wales		611735	470035-1	Acacia concurrens Pedley
362	611826	470093-1	Fabaceae	Caesalpinioideae	Mimosoid clade	Species	Illegitimate	Acacia cunninghamii Hook.	Hooker's Icon. Pl.	2: t. 165	(1837)		, nom. illeg.	611735	470035-1	Acacia concurrens Pedley
362	868815	942635-1	Fabaceae	Caesalpinioideae	Mimosoid clade	Species	Synonym	Racosperma concurrens (Pedley) Pedley	Bot. J. Linn. Soc.	92: 248	(1986)			611735	470035-1	Acacia concurrens Pedley
363	611737	470037-1	Fabaceae	Caesalpinioideae	Mimosoid clade	Species	Accepted	Acacia conferta A.Cunn. ex Benth.	London J. Bot.	1: 345	(1842)	E. Australia		611737	470037-1	Acacia conferta A.Cunn. ex Benth.
363	868816	944343-1	Fabaceae	Caesalpinioideae	Mimosoid clade	Species	Synonym	Racosperma confertum (A.Cunn. ex Benth.) Pedley	Austrobaileya	2: 347	(1987)			611737	470037-1	Acacia conferta A.Cunn. ex Benth.
364	611738	470038-1	Fabaceae	Caesalpinioideae	Mimosoid clade	Species	Accepted	Acacia confluens Maiden & Blakely	J. Proc. Roy. Soc. New S. Wales	60: 183	(1927)	E. South Australia		611738	470038-1	Acacia confluens Maiden & Blakely
364	868817	942636-1	Fabaceae	Caesalpinioideae	Mimosoid clade	Species	Synonym	Racosperma confluens (Maiden & Blakely) Pedley	Bot. J. Linn. Soc.	92: 248	(1986)			611738	470038-1	Acacia confluens Maiden & Blakely
365	611739	470039-1	Fabaceae	Caesalpinioideae	Mimosoid clade	Species	Accepted	Acacia confusa Merr.	Philipp. J. Sci., C	5: 27	(1910)	Taiwan, W. Malesia to Philippines		611739	470039-1	Acacia confusa Merr.
365	611740		Fabaceae	Caesalpinioideae	Mimosoid clade	Variety	Synonym	Acacia confusa var. inamuroi Hayata	Icon. Pl. Formosan.	4: 4	(1914)			611739	470039-1	Acacia confusa Merr.
365	868818	942663-1	Fabaceae	Caesalpinioideae	Mimosoid clade	Species	Synonym	Racosperma confusum (Merr.) Pedley	Bot. J. Linn. Soc.	92: 248	(1986)			611739	470039-1	Acacia confusa Merr.
366	611741	470040-1	Fabaceae	Caesalpinioideae	Mimosoid clade	Species	Accepted	Acacia congesta Benth.	London J. Bot.	1: 327	(1842)	W. Western Australia		611741	470040-1	Acacia congesta Benth.
366	611412	469817-1	Fabaceae	Caesalpinioideae	Mimosoid clade	Species	Synonym	Acacia baxteri Meisn.	Pl. Preiss.	1: 7	(1844)			611741	470040-1	Acacia congesta Benth.
366	611716	470019-1	Fabaceae	Caesalpinioideae	Mimosoid clade	Species	Synonym	Acacia collina E.Pritz.	Bot. Jahrb. Syst.	35: 291	(1904)	Australia		611741	470040-1	Acacia congesta Benth.
366	429453	60431968-2	Fabaceae	Caesalpinioideae	Mimosoid clade	Species	Synonym	Racosperma congestum (Benth.) Pedley	Austrobaileya	6: 457	(2003)			611741	470040-1	Acacia congesta Benth.
367	611742	1008240-1	Fabaceae	Caesalpinioideae	Mimosoid clade	Subspecies	Accepted	Acacia congesta subsp. cliftoniana (W.Fitzg.) Maslin	Nuytsia	12: 338	(1999)	W. Western Australia		611742	1008240-1	Acacia congesta subsp. cliftoniana (W.Fitzg.) Maslin
367	611694	470004-1	Fabaceae	Caesalpinioideae	Mimosoid clade	Species	Synonym	Acacia cliftoniana W.Fitzg.	J. Western Australia Nat. Hist. Soc.	1: 10	(1904)	Australia		611742	1008240-1	Acacia congesta subsp. cliftoniana (W.Fitzg.) Maslin
367	429452	60431969-2	Fabaceae	Caesalpinioideae	Mimosoid clade	Subspecies	Synonym	Racosperma congestum subsp. cliftonianum (W.Fitzg.) Pedley	Austrobaileya	6: 457	(2003)			611742	1008240-1	Acacia congesta subsp. cliftoniana (W.Fitzg.) Maslin
368	611743	1008241-1	Fabaceae	Caesalpinioideae	Mimosoid clade	Subspecies	Accepted	Acacia congesta subsp. wonganensis Maslin	Nuytsia	12: 338	(1999)	W. Western Australia		611743	1008241-1	Acacia congesta subsp. wonganensis Maslin
368	429451		Fabaceae	Caesalpinioideae	Mimosoid clade	Subspecies	Synonym	Racosperma congestum subsp. wonganense (Maslin) Pedley	Austrobaileya	6: 458	(2003)			611743	1008241-1	Acacia congesta subsp. wonganensis Maslin
369	611744	470041-1	Fabaceae	Caesalpinioideae	Mimosoid clade	Species	Accepted	Acacia conjunctifolia F.Muell.	Fragm.	11: 68	(1879)	NW. & NE. Northern Territory to NW. Queensland		611744	470041-1	Acacia conjunctifolia F.Muell.
369	868819	944344-1	Fabaceae	Caesalpinioideae	Mimosoid clade	Species	Synonym	Racosperma conjunctifolium (F.Muell.) Pedley	Austrobaileya	2: 347	(1987)			611744	470041-1	Acacia conjunctifolia F.Muell.
370	611745	907730-1	Fabaceae	Caesalpinioideae	Mimosoid clade	Species	Accepted	Acacia conniana Maslin	Nuytsia	5: 323	(1984 publ. 1985)	S. Western Australia		611745	907730-1	Acacia conniana Maslin
370	611708	470015-1	Fabaceae	Caesalpinioideae	Mimosoid clade	Species	Illegitimate	Acacia cognata Maiden & Blakely	J. Roy. Soc. Western Australia	13: 28	(1927)		, nom. illeg.	611745	907730-1	Acacia conniana Maslin
370	611119	56509-3	Fabaceae	Caesalpinioideae	Mimosoid clade	Variety	Synonym	Acacia acuminata var. latifolia Benth.	Fl. Austral.	2: 404	(1864)			611745	907730-1	Acacia conniana Maslin
370	429450	60431971-2	Fabaceae	Caesalpinioideae	Mimosoid clade	Species	Synonym	Racosperma connianum (Maslin) Pedley	Austrobaileya	6: 458	(2003)			611745	907730-1	Acacia conniana Maslin
371	611746	991306-1	Fabaceae	Caesalpinioideae	Mimosoid clade	Species	Accepted	Acacia consanguinea R.S.Cowan & Maslin	Nuytsia	10: 243	(1995)	SW. Australia		611746	991306-1	Acacia consanguinea R.S.Cowan & Maslin
371	429449	60431972-2	Fabaceae	Caesalpinioideae	Mimosoid clade	Species	Synonym	Racosperma consanguineum (R.S.Cowan & Maslin) Pedley	Austrobaileya	6: 458	(2003)			611746	991306-1	Acacia consanguinea R.S.Cowan & Maslin
372	611747	939598-1	Fabaceae	Caesalpinioideae	Mimosoid clade	Species	Accepted	Acacia consobrina R.S.Cowan & Maslin	Nuytsia	7: 189	(1990)	SW. Western Australia		611747	939598-1	Acacia consobrina R.S.Cowan & Maslin
372	429476	60431973-2	Fabaceae	Caesalpinioideae	Mimosoid clade	Species	Synonym	Racosperma consobrinum (R.S.Cowan & Maslin) Pedley	Austrobaileya	6: 458	(2003)			611747	939598-1	Acacia consobrina R.S.Cowan & Maslin
373	611748	470042-1	Fabaceae	Caesalpinioideae	Mimosoid clade	Species	Accepted	Acacia conspersa F.Muell.	J. Proc. Linn. Soc., Bot.	3: 140	(1859)	N. Northern Territory		611748	470042-1	Acacia conspersa F.Muell.
373	429456	60431974-2	Fabaceae	Caesalpinioideae	Mimosoid clade	Species	Synonym	Racosperma conspersum (F.Muell.) Pedley	Austrobaileya	6: 458	(2003)			611748	470042-1	Acacia conspersa F.Muell.
374	611750	470044-1	Fabaceae	Caesalpinioideae	Mimosoid clade	Species	Accepted	Acacia constablei Tindale	Telopea	1: 429	(1980)	SE. New South Wales		611750	470044-1	Acacia constablei Tindale
374	429458	60431975-2	Fabaceae	Caesalpinioideae	Mimosoid clade	Species	Synonym	Racosperma constablei (Tindale) Pedley	Austrobaileya	6: 458	(2003)			611750	470044-1	Acacia constablei Tindale
375	611754	470046-1	Fabaceae	Caesalpinioideae	Mimosoid clade	Species	Accepted	Acacia continua Benth.	Fl. Austral.	2: 322	(1864)	SE. South Australia to C. New South Wales		611754	470046-1	Acacia continua Benth.
375	611713	470017-1	Fabaceae	Caesalpinioideae	Mimosoid clade	Species	Synonym	Acacia colletioides F.Muell.	Pl. Victoria	2: 5	(1865)			611754	470046-1	Acacia continua Benth.
375	429486	60431976-2	Fabaceae	Caesalpinioideae	Mimosoid clade	Species	Synonym	Racosperma continuum (Benth.) Pedley	Austrobaileya	6: 458	(2003)			611754	470046-1	Acacia continua Benth.
376	611756	1007210-1	Fabaceae	Caesalpinioideae	Mimosoid clade	Species	Accepted	Acacia convallium Pedley	Austrobaileya	5: 312	(1999)	N. Northern Territory		611756	1007210-1	Acacia convallium Pedley
376	429485	60431977-2	Fabaceae	Caesalpinioideae	Mimosoid clade	Species	Synonym	Racosperma convallium (Pedley) Pedley	Austrobaileya	6: 458	(2003)			611756	1007210-1	Acacia convallium Pedley
377	611760	470052-1	Fabaceae	Caesalpinioideae	Mimosoid clade	Species	Accepted	Acacia coolgardiensis Maiden	J. Proc. Roy. Soc. New S. Wales	53: 211	(1919)	SW. Australia		611760	470052-1	Acacia coolgardiensis Maiden
377	611471	469859-1	Fabaceae	Caesalpinioideae	Mimosoid clade	Species	Synonym	Acacia boorabbinensis Hochr.	Candollea	2: 377	(1925)			611760	470052-1	Acacia coolgardiensis Maiden
377	429484	60431978-2	Fabaceae	Caesalpinioideae	Mimosoid clade	Species	Synonym	Racosperma coolgardiense (Maiden) Pedley	Austrobaileya	6: 458	(2003)			611760	470052-1	Acacia coolgardiensis Maiden
378	611766	470054-1	Fabaceae	Caesalpinioideae	Mimosoid clade	Species	Accepted	Acacia coriacea DC.	Mém. Légum.	: 446	(1825)	NW. Western Australia, NW. Northern Territory ?		611766	470054-1	Acacia coriacea DC.
378	868820	942637-1	Fabaceae	Caesalpinioideae	Mimosoid clade	Species	Synonym	Racosperma coriaceum (DC.) Pedley	Bot. J. Linn. Soc.	92: 248	(1986)			611766	470054-1	Acacia coriacea DC.
379	611768	972743-1	Fabaceae	Caesalpinioideae	Mimosoid clade	Subspecies	Accepted	Acacia coriacea subsp. pendens R.S.Cowan & Maslin	Nuytsia	9: 86	(1993)	NW. Western Australia		611768	972743-1	Acacia coriacea subsp. pendens R.S.Cowan & Maslin
379	429481		Fabaceae	Caesalpinioideae	Mimosoid clade	Subspecies	Synonym	Racosperma coriaceum subsp. pendens (R.S.Cowan & Maslin) Pedley	Austrobaileya	6: 458	(2003)			611768	972743-1	Acacia coriacea subsp. pendens R.S.Cowan & Maslin
380	611769	972744-1	Fabaceae	Caesalpinioideae	Mimosoid clade	Subspecies	Accepted	Acacia coriacea subsp. sericophylla (F.Muell. ex Benth.) R.S.Cowan & Maslin	Nuytsia	9: 87	(1993)	N. & C. Australia		611769	972744-1	Acacia coriacea subsp. sericophylla (F.Muell. ex Benth.) R.S.Cowan & Maslin
380	611767	61739-3	Fabaceae	Caesalpinioideae	Mimosoid clade	Variety	Synonym	Acacia coriacea var. angustior Maiden	Forest Fl. N.S.W.	7: 154	(1920)	N. & C. Australia		611769	972744-1	Acacia coriacea subsp. sericophylla (F.Muell. ex Benth.) R.S.Cowan & Maslin
380	613818	471450-1	Fabaceae	Caesalpinioideae	Mimosoid clade	Species	Synonym	Acacia sericophylla F.Muell.	J. Proc. Linn. Soc., Bot.	3: 122	(1859)			611769	972744-1	Acacia coriacea subsp. sericophylla (F.Muell. ex Benth.) R.S.Cowan & Maslin
380	429480		Fabaceae	Caesalpinioideae	Mimosoid clade	Subspecies	Synonym	Racosperma coriaceum subsp. sericophyllum (F.Muell.) Pedley	Austrobaileya	6: 458	(2003)			611769	972744-1	Acacia coriacea subsp. sericophylla (F.Muell. ex Benth.) R.S.Cowan & Maslin
381	1235805		Fabaceae	Caesalpinioideae	Mimosoid clade	Species	Accepted	Acacia corusca J.P.Bull, S.J.Dillon & Brearley	Nuytsia	30: 19	(2019)	Western Australia		1235805		Acacia corusca J.P.Bull, S.J.Dillon & Brearley
382	611776	470060-1	Fabaceae	Caesalpinioideae	Mimosoid clade	Species	Accepted	Acacia costata Benth.	London J. Bot.	1: 339	(1842)	WSW. Australia		611776	470060-1	Acacia costata Benth.
382	429479	60431983-2	Fabaceae	Caesalpinioideae	Mimosoid clade	Species	Synonym	Racosperma costatum (Benth.) Pedley	Austrobaileya	6: 458	(2003)			611776	470060-1	Acacia costata Benth.
383	611778	470062-1	Fabaceae	Caesalpinioideae	Mimosoid clade	Species	Accepted	Acacia costiniana Tindale	Telopea	1: 441	(1980)	SE. New South Wales		611778	470062-1	Acacia costiniana Tindale
383	429467	60431984-2	Fabaceae	Caesalpinioideae	Mimosoid clade	Species	Synonym	Racosperma costinianum (Tindale) Pedley	Austrobaileya	6: 458	(2003)			611778	470062-1	Acacia costiniana Tindale
384	611782	940262-1	Fabaceae	Caesalpinioideae	Mimosoid clade	Species	Accepted	Acacia courtii Tindale & Hersc.	Telopea	4: 115	(1990)	NE. New South Wales (near Laurieton)		611782	940262-1	Acacia courtii Tindale & Hersc.
384	429477	60431985-2	Fabaceae	Caesalpinioideae	Mimosoid clade	Species	Synonym	Racosperma courtii (Tindale & Hersc.) Pedley	Austrobaileya	6: 458	(2003)			611782	940262-1	Acacia courtii Tindale & Hersc.
385	611783	470065-1	Fabaceae	Caesalpinioideae	Mimosoid clade	Species	Accepted	Acacia covenyi Tindale	Telopea	1: 432	(1980)	SE. New South Wales		611783	470065-1	Acacia covenyi Tindale
385	429487	60431986-2	Fabaceae	Caesalpinioideae	Mimosoid clade	Species	Synonym	Racosperma covenyi (Tindale) Pedley	Austrobaileya	6: 458	(2003)			611783	470065-1	Acacia covenyi Tindale
386	611784	939611-1	Fabaceae	Caesalpinioideae	Mimosoid clade	Species	Accepted	Acacia cowaniana Maslin	Nuytsia	7: 226	(1990)	SW. Western Australia		611784	939611-1	Acacia cowaniana Maslin
386	429475	60431987-2	Fabaceae	Caesalpinioideae	Mimosoid clade	Species	Synonym	Racosperma cowanianum (Maslin) Pedley	Austrobaileya	6: 458	(2003)			611784	939611-1	Acacia cowaniana Maslin
387	611786	470067-1	Fabaceae	Caesalpinioideae	Mimosoid clade	Species	Accepted	Acacia cowleana Tate	Rep. Horn. Exped. C. Australia	3: 187	(1896)	N. & C. Australia		611786	470067-1	Acacia cowleana Tate
387	613211	471032-1	Fabaceae	Caesalpinioideae	Mimosoid clade	Species	Synonym	Acacia oligophleba Pedley	Austrobaileya	1: 174	(1978)	Queensland		611786	470067-1	Acacia cowleana Tate
387	868821	944345-1	Fabaceae	Caesalpinioideae	Mimosoid clade	Species	Synonym	Racosperma cowleanum (Tate) Pedley	Austrobaileya	2: 347	(1987)			611786	470067-1	Acacia cowleana Tate
387	868956	944448-1	Fabaceae	Caesalpinioideae	Mimosoid clade	Species	Synonym	Racosperma oligophlebum (Pedley) Pedley	Austrobaileya	2: 353	(1987)			611786	470067-1	Acacia cowleana Tate
388	611787	1008315-1	Fabaceae	Caesalpinioideae	Mimosoid clade	Species	Accepted	Acacia cracentis R.S.Cowan & Maslin	Nuytsia	12: 476	(1999)	SW. Western Australia		611787	1008315-1	Acacia cracentis R.S.Cowan & Maslin
388	429474	60431988-2	Fabaceae	Caesalpinioideae	Mimosoid clade	Species	Synonym	Racosperma cracente (R.S.Cowan & Maslin) Pedley	Austrobaileya	6: 458	(2003)			611787	1008315-1	Acacia cracentis R.S.Cowan & Maslin
389	611789	470070-1	Fabaceae	Caesalpinioideae	Mimosoid clade	Species	Accepted	Acacia craspedocarpa F.Muell.	Chem. & Druggist Australas.	2: 73	(1887)	WC. Western Australia		611789	470070-1	Acacia craspedocarpa F.Muell.
389	612138	470283-1	Fabaceae	Caesalpinioideae	Mimosoid clade	Species	Synonym	Acacia euphleba W.Fitzg.	J. Western Australia Nat. Hist. Soc.	1: 16	(1904)	Australia		611789	470070-1	Acacia craspedocarpa F.Muell.
389	429473	60432376-2	Fabaceae	Caesalpinioideae	Mimosoid clade	Species	Synonym	Racosperma craspedocarpum (F.Muell.) Pedley	Austrobaileya	6: 459	(2003)			611789	470070-1	Acacia craspedocarpa F.Muell.
390	611790	470071-1	Fabaceae	Caesalpinioideae	Mimosoid clade	Species	Accepted	Acacia crassa Pedley	Contr. Queensland Herb.	15: 9	(1974)	SE. Queensland to EC. New South Wales		611790	470071-1	Acacia crassa Pedley
390	868823	944346-1	Fabaceae	Caesalpinioideae	Mimosoid clade	Species	Synonym	Racosperma crassum (Pedley) Pedley	Austrobaileya	2: 347	(1987)			611790	470071-1	Acacia crassa Pedley
391	611791	884522-1	Fabaceae	Caesalpinioideae	Mimosoid clade	Subspecies	Accepted	Acacia crassa subsp. longicoma Pedley	Austrobaileya	1: 178	(1978)	SE. Queensland		611791	884522-1	Acacia crassa subsp. longicoma Pedley
391	868824	953687-1	Fabaceae	Caesalpinioideae	Mimosoid clade	Subspecies	Synonym	Racosperma crassum subsp. longicomum (Pedley) Pedley	Austrobaileya	2: 347	(1987)			611791	884522-1	Acacia crassa subsp. longicoma Pedley
392	611792	470072-1	Fabaceae	Caesalpinioideae	Mimosoid clade	Species	Accepted	Acacia crassicarpa A.Cunn. ex Benth.	London J. Bot.	1: 379	(1842)	S. New Guinea to N. & NE. Queensland		611792	470072-1	Acacia crassicarpa A.Cunn. ex Benth.
392	868822	944347-1	Fabaceae	Caesalpinioideae	Mimosoid clade	Species	Synonym	Racosperma crassicarpum (A.Cunn. ex Benth.) Pedley	Austrobaileya	2: 347	(1987)			611792	470072-1	Acacia crassicarpa A.Cunn. ex Benth.
393	611795	470075-1	Fabaceae	Caesalpinioideae	Mimosoid clade	Species	Accepted	Acacia crassistipula Benth.	London J. Bot.	1: 326	(1842)	SW. Western Australia		611795	470075-1	Acacia crassistipula Benth.
393	429472	60432377-2	Fabaceae	Caesalpinioideae	Mimosoid clade	Species	Synonym	Racosperma crassistipulum (Benth.) Pedley	Austrobaileya	6: 459	(2003)			611795	470075-1	Acacia crassistipula Benth.
394	611796	470076-1	Fabaceae	Caesalpinioideae	Mimosoid clade	Species	Accepted	Acacia crassiuscula H.L.Wendl.	Comm. Acac. Aphyll.	: 31	(1820)	S. Western Australia		611796	470076-1	Acacia crassiuscula H.L.Wendl.
394	613841	471472-1	Fabaceae	Caesalpinioideae	Mimosoid clade	Species	Invalid	Acacia sieberi Tausch ex Steud.	Nomencl. Bot.	, ed. 2, 1: 8	(1840)		, not validly publ.	611796	470076-1	Acacia crassiuscula H.L.Wendl.
394	611797	470077-1	Fabaceae	Caesalpinioideae	Mimosoid clade	Species	Synonym	Acacia crassiuscula Meisn.	Pl. Preiss.	1: 16	(1844)			611796	470076-1	Acacia crassiuscula H.L.Wendl.
394	611799	61975-3	Fabaceae	Caesalpinioideae	Mimosoid clade	Variety	Synonym	Acacia crassiuscula var. angustifolia Benth.	Linnaea	26: 619	(1854)			611796	470076-1	Acacia crassiuscula H.L.Wendl.
394	611800	61988-3	Fabaceae	Caesalpinioideae	Mimosoid clade	Variety	Synonym	Acacia crassiuscula var. latifolia F.Muell.	J. Proc. Linn. Soc., Bot.	3: 127	(1859)			611796	470076-1	Acacia crassiuscula H.L.Wendl.
394	611801	62002-3	Fabaceae	Caesalpinioideae	Mimosoid clade	Variety	Synonym	Acacia crassiuscula var. pubescens F.Muell.	J. Proc. Linn. Soc., Bot.	3: 127	(1859)			611796	470076-1	Acacia crassiuscula H.L.Wendl.
394	613567	471277-1	Fabaceae	Caesalpinioideae	Mimosoid clade	Species	Synonym	Acacia pycnophylla Benth.	Fl. Austral.	2: 368	(1864)	Australia		611796	470076-1	Acacia crassiuscula H.L.Wendl.
394	613568	78059-3	Fabaceae	Caesalpinioideae	Mimosoid clade	Variety	Synonym	Acacia pycnophylla var. angustifolia Benth.	Fl. Austral.	2: 365	(1864)			611796	470076-1	Acacia crassiuscula H.L.Wendl.
394	429471	60432378-2	Fabaceae	Caesalpinioideae	Mimosoid clade	Species	Synonym	Racosperma crassiusculum (H.L.Wendl.) Pedley	Austrobaileya	6: 459	(2003)			611796	470076-1	Acacia crassiuscula H.L.Wendl.
395	611802	470078-1	Fabaceae	Caesalpinioideae	Mimosoid clade	Species	Accepted	Acacia crassuloides Maslin	Nuytsia	2: 203	(1978)	S. Western Australia		611802	470078-1	Acacia crassuloides Maslin
395	429470	60432379-2	Fabaceae	Caesalpinioideae	Mimosoid clade	Species	Synonym	Racosperma crassuloides (Maslin) Pedley	Austrobaileya	6: 459	(2003)			611802	470078-1	Acacia crassuloides Maslin
396	611803	992794-1	Fabaceae	Caesalpinioideae	Mimosoid clade	Species	Accepted	Acacia cremiflora B.J.Conn & Tame	Austral. Syst. Bot.	9: 853	(1996)	CE. New South Wales		611803	992794-1	Acacia cremiflora B.J.Conn & Tame
396	429469	60432380-2	Fabaceae	Caesalpinioideae	Mimosoid clade	Species	Synonym	Racosperma cremiflorum (B.J.Conn & Tame) Pedley	Austrobaileya	6: 459	(2003)			611803	992794-1	Acacia cremiflora B.J.Conn & Tame
397	611804	1008290-1	Fabaceae	Caesalpinioideae	Mimosoid clade	Species	Accepted	Acacia crenulata R.S.Cowan & Maslin	Nuytsia	12: 418	(1999)	SW. Australia		611804	1008290-1	Acacia crenulata R.S.Cowan & Maslin
397	429468	60432381-2	Fabaceae	Caesalpinioideae	Mimosoid clade	Species	Synonym	Racosperma crenulatum (R.S.Cowan & Maslin) Pedley	Austrobaileya	6: 459	(2003)			611804	1008290-1	Acacia crenulata R.S.Cowan & Maslin
398	611805	933652-1	Fabaceae	Caesalpinioideae	Mimosoid clade	Species	Accepted	Acacia cretacea Maslin & Whibley	Nuytsia	6: 27	(1987)	South Australia (NE. Eyre Pen.)		611805	933652-1	Acacia cretacea Maslin & Whibley
398	429437	60432382-2	Fabaceae	Caesalpinioideae	Mimosoid clade	Species	Synonym	Racosperma cretaceum (Maslin & Whibley) Pedley	Austrobaileya	6: 459	(2003)			611805	933652-1	Acacia cretacea Maslin & Whibley
399	611806	470079-1	Fabaceae	Caesalpinioideae	Mimosoid clade	Species	Accepted	Acacia cretata Pedley	Contr. Queensland Herb.	4: 1	(1969)	EC. Queensland		611806	470079-1	Acacia cretata Pedley
399	868825	944348-1	Fabaceae	Caesalpinioideae	Mimosoid clade	Species	Synonym	Racosperma cretatum (Pedley) Pedley	Austrobaileya	2: 347	(1987)			611806	470079-1	Acacia cretata Pedley
400	611808	470081-1	Fabaceae	Caesalpinioideae	Mimosoid clade	Species	Accepted	Acacia crispula Benth.	Linnaea	26: 606	(1855)	S. Western Australia		611808	470081-1	Acacia crispula Benth.
400	613384	471151-1	Fabaceae	Caesalpinioideae	Mimosoid clade	Species	Illegitimate	Acacia pilosa Benth.	Linnaea	26: 607	(1855)	S. Western Australia	, nom. illeg.	611808	470081-1	Acacia crispula Benth.
400	429406	60432392-2	Fabaceae	Caesalpinioideae	Mimosoid clade	Species	Synonym	Racosperma crispulum (Benth.) Pedley	Austrobaileya	6: 459	(2003)			611808	470081-1	Acacia crispula Benth.
401	611809	470082-1	Fabaceae	Caesalpinioideae	Mimosoid clade	Species	Accepted	Acacia crombiei C.T.White	Proc. Roy. Soc. Queensland	53: 213	(1942)	C. Queensland		611809	470082-1	Acacia crombiei C.T.White
401	868826	942632-1	Fabaceae	Caesalpinioideae	Mimosoid clade	Species	Synonym	Racosperma crombiei (C.T.White) Pedley	Bot. J. Linn. Soc.	92: 247	(1986)			611809	470082-1	Acacia crombiei C.T.White
403	611815	470087-1	Fabaceae	Caesalpinioideae	Mimosoid clade	Species	Accepted	Acacia cultriformis A.Cunn. ex G.Don	Gen. Hist.	2: 406	(1832)	SE. Queensland to New South Wales		611815	470087-1	Acacia cultriformis A.Cunn. ex G.Don
403	612330	66281-3	Fabaceae	Caesalpinioideae	Mimosoid clade	Species	Synonym	Acacia glaucifolia Baumg. ex Meisn.	Pl. Preiss.	1: 14	(1844)			611815	470087-1	Acacia cultriformis A.Cunn. ex G.Don
403	612334	66339-3	Fabaceae	Caesalpinioideae	Mimosoid clade	Species	Synonym	Acacia glaucophylla Cels	Ann. Fl. Pomone	1839-1840: 93	(1839)			611815	470087-1	Acacia cultriformis A.Cunn. ex G.Don
403	613744	79366-3	Fabaceae	Caesalpinioideae	Mimosoid clade	Species	Synonym	Acacia scapuliformis A.Cunn. ex G.Don	Gen. Hist.	2: 405	(1832)			611815	470087-1	Acacia cultriformis A.Cunn. ex G.Don
403	868827	944349-1	Fabaceae	Caesalpinioideae	Mimosoid clade	Species	Synonym	Racosperma cultriforme (A.Cunn. ex G.Don) Pedley	Austrobaileya	2: 347	(1987)			611815	470087-1	Acacia cultriformis A.Cunn. ex G.Don
404	611818	991283-1	Fabaceae	Caesalpinioideae	Mimosoid clade	Species	Accepted	Acacia cummingiana Maslin	Nuytsia	10: 175	(1995)	WSW. Western Australia		611818	991283-1	Acacia cummingiana Maslin
404	429448	60432383-2	Fabaceae	Caesalpinioideae	Mimosoid clade	Species	Synonym	Racosperma cummingianum (Maslin) Pedley	Austrobaileya	6: 459	(2003)			611818	991283-1	Acacia cummingiana Maslin
405	611820	941237-1	Fabaceae	Caesalpinioideae	Mimosoid clade	Species	Accepted	Acacia cundinamarcensis R.P.Subhedar	J. Bombay Nat. Hist. Soc.	86: 271	(1989)	India		611820	941237-1	Acacia cundinamarcensis R.P.Subhedar
406	611823	1008242-1	Fabaceae	Caesalpinioideae	Mimosoid clade	Species	Accepted	Acacia cuneifolia Maslin	Nuytsia	12: 339	(1999)	WSW. Western Australia		611823	1008242-1	Acacia cuneifolia Maslin
406	429423	60432384-2	Fabaceae	Caesalpinioideae	Mimosoid clade	Species	Synonym	Racosperma cuneifolium (Maslin) Pedley	Austrobaileya	6: 459	(2003)			611823	1008242-1	Acacia cuneifolia Maslin
407	611830	470095-1	Fabaceae	Caesalpinioideae	Mimosoid clade	Species	Accepted	Acacia cupularis Domin	Vestn. Král. Ceské Spolecn. Nauk. Tr. Mat.-Prír.	1921-1922(2): 45	(1921-1922 publ. 1923)	SW. & S. Australia		611830	470095-1	Acacia cupularis Domin
407	611456	884514-1	Fabaceae	Caesalpinioideae	Mimosoid clade	Subspecies	Synonym	Acacia bivenosa subsp. wayi (Maiden) Pedley	Austrobaileya	1: 28	(1977)	E. Australia		611830	470095-1	Acacia cupularis Domin
407	603361	77079739-1	Fabaceae	Caesalpinioideae	Mimosoid clade	Variety	Synonym	Acacia ligulata var. minor (F.Muell.) Pedley	Austrobaileya	7: 381	(2006)			611830	470095-1	Acacia cupularis Domin
407	613716	79171-3	Fabaceae	Caesalpinioideae	Mimosoid clade	Variety	Synonym	Acacia salicina var. minor F.Muell.	J. Proc. Linn. Soc., Bot.	3: 126	(1859)			611830	470095-1	Acacia cupularis Domin
407	613719	79226-3	Fabaceae	Caesalpinioideae	Mimosoid clade	Variety	Synonym	Acacia salicina var. wayi Maiden	Trans. & Proc. Rep. Roy. Soc. South Australia	32: 277	(1908)			611830	470095-1	Acacia cupularis Domin
407	428612		Fabaceae	Caesalpinioideae	Mimosoid clade	Variety	Synonym	Racosperma ligulatum var. minus (F.Muell.) Pedley	Austrobaileya	6: 473	(2003)			611830	470095-1	Acacia cupularis Domin
408	611832	470097-1	Fabaceae	Caesalpinioideae	Mimosoid clade	Species	Accepted	Acacia curranii Maiden	J. Proc. Roy. Soc. New S. Wales	49: 492	(1915 publ. 1916)	SE. Queensland, SC. New South Wales		611832	470097-1	Acacia curranii Maiden
408	868828	944350-1	Fabaceae	Caesalpinioideae	Mimosoid clade	Species	Synonym	Racosperma curranii (Maiden) Pedley	Austrobaileya	2: 347	(1987)			611832	470097-1	Acacia curranii Maiden
409	1001704	77146108-1	Fabaceae	Caesalpinioideae	Mimosoid clade	Species	Accepted	Acacia curryana Maslin	Nuytsia	24: 193	(2014)	Western Australia		1001704	77146108-1	Acacia curryana Maslin
410	611833	470098-1	Fabaceae	Caesalpinioideae	Mimosoid clade	Species	Accepted	Acacia curvata Maslin	Nuytsia	2: 148	(1977)	S. Western Australia		611833	470098-1	Acacia curvata Maslin
410	429422	60432385-2	Fabaceae	Caesalpinioideae	Mimosoid clade	Species	Synonym	Racosperma curvatum (Maslin) Pedley	Austrobaileya	6: 459	(2003)			611833	470098-1	Acacia curvata Maslin
412	611837	470102-1	Fabaceae	Caesalpinioideae	Mimosoid clade	Species	Accepted	Acacia curvinervia Maiden	Proc. Roy. Soc. Queensland	30: 34	(1918)	EC. Queensland		611837	470102-1	Acacia curvinervia Maiden
412	612623	956491-1	Fabaceae	Caesalpinioideae	Mimosoid clade	Subspecies	Synonym	Acacia julifera subsp. curvinervia (Maiden) Pedley	Austrobaileya	3: 216	(1990)	Queensland		611837	470102-1	Acacia curvinervia Maiden
412	868897	954898-1	Fabaceae	Caesalpinioideae	Mimosoid clade	Subspecies	Synonym	Racosperma juliferum subsp. curvinervium (Maiden) Pedley	Austrobaileya	2: 571	(1988)			611837	470102-1	Acacia curvinervia Maiden
412	428653		Fabaceae	Caesalpinioideae	Mimosoid clade	Variety	Synonym	Racosperma juliferum var. curvinervium (Maiden) Pedley	Austrobaileya	6: 471	(2003)			611837	470102-1	Acacia curvinervia Maiden
413	611841	899061-1	Fabaceae	Caesalpinioideae	Mimosoid clade	Species	Accepted	Acacia cuspidifolia Maslin	Nuytsia	4: 79	(1982)	WC. Western Australia		611841	899061-1	Acacia cuspidifolia Maslin
413	429421	60432386-2	Fabaceae	Caesalpinioideae	Mimosoid clade	Species	Synonym	Racosperma cuspidifolium (Maslin) Pedley	Austrobaileya	6: 459	(2003)			611841	899061-1	Acacia cuspidifolia Maslin
414	611842	470105-1	Fabaceae	Caesalpinioideae	Mimosoid clade	Species	Accepted	Acacia cuthbertsonii Luehm.	Vict. Naturalist	13: 117	(1896)	W. & NC. Australia to Northern Territory		611842	470105-1	Acacia cuthbertsonii Luehm.
414	429420	60432387-2	Fabaceae	Caesalpinioideae	Mimosoid clade	Species	Synonym	Racosperma cuthbertsonii (Luehm.) Pedley	Austrobaileya	6: 459	(2003)			611842	470105-1	Acacia cuthbertsonii Luehm.
415	611843	981001-1	Fabaceae	Caesalpinioideae	Mimosoid clade	Subspecies	Accepted	Acacia cuthbertsonii subsp. linearis R.S.Cowan & Maslin	Nuytsia	10: 25	(1995)	WC. Western Australia		611843	981001-1	Acacia cuthbertsonii subsp. linearis R.S.Cowan & Maslin
415	429419	60432388-2	Fabaceae	Caesalpinioideae	Mimosoid clade	Subspecies	Synonym	Racosperma cuthbertsonii subsp. lineare (R.S.Cowan & Maslin) Pedley	Austrobaileya	6: 459	(2003)			611843	981001-1	Acacia cuthbertsonii subsp. linearis R.S.Cowan & Maslin
416	994462	77136440-1	Fabaceae	Caesalpinioideae	Mimosoid clade	Species	Accepted	Acacia cyclocarpa Maslin, M.D.Barrett & R.L.Barrett	Nuytsia	23: 552	(2013)	Western Australia		994462	77136440-1	Acacia cyclocarpa Maslin, M.D.Barrett & R.L.Barrett
417	611847	470108-1	Fabaceae	Caesalpinioideae	Mimosoid clade	Species	Accepted	Acacia cyclops A.Cunn. ex G.Don	Gen. Hist.	2: 404	(1832)	SW. & S. Western Australia to S. South Australia		611847	470108-1	Acacia cyclops A.Cunn. ex G.Don
417	612069	470232-1	Fabaceae	Caesalpinioideae	Mimosoid clade	Species	Synonym	Acacia eglandulosa DC.	Mém. Légum.	: 445	(1827)	SW. & S. Western Australia to S. South Australia		611847	470108-1	Acacia cyclops A.Cunn. ex G.Don
417	613029	470912-1	Fabaceae	Caesalpinioideae	Mimosoid clade	Species	Synonym	Acacia mirbelii Dehnh.	Rivista Napol.	1: 168	(1839)	Australia		611847	470108-1	Acacia cyclops A.Cunn. ex G.Don
417	429567	60433145-2	Fabaceae	Caesalpinioideae	Mimosoid clade	Species	Synonym	Racosperma eglandulosum (DC.) Pedley	Austrobaileya	6: 463	(2003)			611847	470108-1	Acacia cyclops A.Cunn. ex G.Don
418	611856	981004-1	Fabaceae	Caesalpinioideae	Mimosoid clade	Species	Accepted	Acacia cylindrica R.S.Cowan & Maslin	Nuytsia	10: 31	(1995)	WSW. Western Australia		611856	981004-1	Acacia cylindrica R.S.Cowan & Maslin
418	429418	60432389-2	Fabaceae	Caesalpinioideae	Mimosoid clade	Species	Synonym	Racosperma cylindricum (R.S.Cowan & Maslin) Pedley	Austrobaileya	6: 459	(2003)			611856	981004-1	Acacia cylindrica R.S.Cowan & Maslin
419	611860	470116-1	Fabaceae	Caesalpinioideae	Mimosoid clade	Species	Accepted	Acacia cyperophylla F.Muell. ex Benth.	Fl. Austral.	2: 400	(1864)	W. Western Australia to C. Queensland		611860	470116-1	Acacia cyperophylla F.Muell. ex Benth.
419	868829	944351-1	Fabaceae	Caesalpinioideae	Mimosoid clade	Species	Synonym	Racosperma cyperophyllum (F.Muell. ex Benth.) Pedley	Austrobaileya	2: 347	(1987)			611860	470116-1	Acacia cyperophylla F.Muell. ex Benth.
420	611861	965465-1	Fabaceae	Caesalpinioideae	Mimosoid clade	Variety	Accepted	Acacia cyperophylla var. omearana Maslin	W. Austral. Naturalist	18: 186	(1991)	NW. Western Australia		611861	965465-1	Acacia cyperophylla var. omearana Maslin
420	429417	60432390-2	Fabaceae	Caesalpinioideae	Mimosoid clade	Variety	Synonym	Racosperma cyperophyllum var. omearanum (Maslin) Pedley	Austrobaileya	6: 459	(2003)			611861	965465-1	Acacia cyperophylla var. omearana Maslin
421	611862	470117-1	Fabaceae	Caesalpinioideae	Mimosoid clade	Species	Accepted	Acacia dacrydioides Tindale	Telopea	1: 77	(1975)	N. Western Australia		611862	470117-1	Acacia dacrydioides Tindale
421	429405	60432391-2	Fabaceae	Caesalpinioideae	Mimosoid clade	Species	Synonym	Racosperma dacrydioides (Tindale) Pedley	Austrobaileya	6: 459	(2003)			611862	470117-1	Acacia dacrydioides Tindale
422	611866	470121-1	Fabaceae	Caesalpinioideae	Mimosoid clade	Species	Accepted	Acacia dallachiana F.Muell.	Fragm.	1: 7	(1858)	SE. New South Wales to NE. Victoria		611866	470121-1	Acacia dallachiana F.Muell.
422	429415	60432560-2	Fabaceae	Caesalpinioideae	Mimosoid clade	Species	Synonym	Racosperma dallachianum (F.Muell.) Pedley	Austrobaileya	6: 460	(2003)			611866	470121-1	Acacia dallachiana F.Muell.
424	611869	960237-1	Fabaceae	Caesalpinioideae	Mimosoid clade	Species	Accepted	Acacia dangarensis Tindale & Kodela	Austral. Syst. Bot.	4: 586	(1991)	CE. New South Wales (Mt. Dangar)		611869	960237-1	Acacia dangarensis Tindale & Kodela
424	429425	60432561-2	Fabaceae	Caesalpinioideae	Mimosoid clade	Species	Synonym	Racosperma dangarense (Tindale & Kodela) Pedley	Austrobaileya	6: 460	(2003)			611869	960237-1	Acacia dangarensis Tindale & Kodela
425	611870	470123-1	Fabaceae	Caesalpinioideae	Mimosoid clade	Species	Accepted	Acacia daphnifolia Meisn.	Bot. Zeitung (Berlin)	13: 11	(1855)	WSW. Western Australia		611870	470123-1	Acacia daphnifolia Meisn.
425	613001	72525-3	Fabaceae	Caesalpinioideae	Mimosoid clade	Variety	Synonym	Acacia microbotrya var. borealis E.Pritz.	Bot. Jahrb. Syst.	35: 300	(1904)			611870	470123-1	Acacia daphnifolia Meisn.
425	613994	471580-1	Fabaceae	Caesalpinioideae	Mimosoid clade	Species	Synonym	Acacia subfalcata Meisn.	Bot. Zeitung (Berlin)	13: 11	(1855)			611870	470123-1	Acacia daphnifolia Meisn.
426	611872	20007888-1	Fabaceae	Caesalpinioideae	Mimosoid clade	Species	Accepted	Acacia daviesii Bartolome	Austral. Syst. Bot.	15: 472	(2002)	Victoria		611872	20007888-1	Acacia daviesii Bartolome
426	429413	60432562-2	Fabaceae	Caesalpinioideae	Mimosoid clade	Species	Synonym	Racosperma daviesii (Bartolome) Pedley	Austrobaileya	6: 460	(2003)			611872	20007888-1	Acacia daviesii Bartolome
427	611875	470127-1	Fabaceae	Caesalpinioideae	Mimosoid clade	Species	Accepted	Acacia daviesioides C.A.Gardner	J. Roy. Soc. Western Australia	27: 173	(1942)	W. Western Australia		611875	470127-1	Acacia daviesioides C.A.Gardner
427	611873		Fabaceae	Caesalpinioideae	Mimosoid clade	Species	Synonym	Acacia daviesiifolia A.Cunn. ex G.Don	Hort. Brit.	: 406	(1830)	Australia		611875	470127-1	Acacia daviesioides C.A.Gardner
427	429412	60432576-2	Fabaceae	Caesalpinioideae	Mimosoid clade	Species	Synonym	Racosperma daviesioides (C.A.Gardner) Pedley	Austrobaileya	6: 460	(2003)			611875	470127-1	Acacia daviesioides C.A.Gardner
428	611877	899062-1	Fabaceae	Caesalpinioideae	Mimosoid clade	Species	Accepted	Acacia daweana Maslin	Nuytsia	4: 82	(1982)	NW. Western Australia (Mt. Bruce, Hanesley Range)		611877	899062-1	Acacia daweana Maslin
428	429411	60432563-2	Fabaceae	Caesalpinioideae	Mimosoid clade	Species	Synonym	Racosperma daweanum (Maslin) Pedley	Austrobaileya	6: 460	(2003)			611877	899062-1	Acacia daweana Maslin
429	611878	470129-1	Fabaceae	Caesalpinioideae	Mimosoid clade	Species	Accepted	Acacia dawsonii R.T.Baker	Proc. Linn. Soc. New South Wales	22: 153	(1897)	SE. Queensland to NE. Victoria		611878	470129-1	Acacia dawsonii R.T.Baker
429	868830	944352-1	Fabaceae	Caesalpinioideae	Mimosoid clade	Species	Synonym	Racosperma dawsonii (R.T.Baker) Pedley	Austrobaileya	2: 347	(1987)			611878	470129-1	Acacia dawsonii R.T.Baker
431	611879	470130-1	Fabaceae	Caesalpinioideae	Mimosoid clade	Species	Accepted	Acacia dealbata Link	Enum. Hort. Berol. Alt.	1: 445	(1821)	SE. Australia		611879	470130-1	Acacia dealbata Link
431	611950		Fabaceae	Caesalpinioideae	Mimosoid clade	Species	Invalid	Acacia derwentii Siebert & Voss	Vilm. Blumengärtn. ed. 3	, 1: 228	(1894)		, not validly publ.	611879	470130-1	Acacia dealbata Link
431	611149	469666-1	Fabaceae	Caesalpinioideae	Mimosoid clade	Species	Synonym	Acacia affinis Sweet	Hort. Brit.	: 102	(1826)			611879	470130-1	Acacia dealbata Link
431	611881	62516-3	Fabaceae	Caesalpinioideae	Mimosoid clade	Variety	Synonym	Acacia dealbata var. mackayana Seem.	Verh. K. K. Gartenbauges. Wien	1846: 58	(1846)			611879	470130-1	Acacia dealbata Link
431	611903	62797-3	Fabaceae	Caesalpinioideae	Mimosoid clade	Variety	Synonym	Acacia decurrens var. dealbata (Link) Maiden	Wattles Wattle-Barks	, ed. 3: 34	(1906)			611879	470130-1	Acacia dealbata Link
431	611909	62870-3	Fabaceae	Caesalpinioideae	Mimosoid clade	Variety	Synonym	Acacia decurrens var. mollissima É.Miège	Rev. Bot. Appl. Agric. Colon.	7: 738	(1927)			611879	470130-1	Acacia dealbata Link
431	613520	77353-3	Fabaceae	Caesalpinioideae	Mimosoid clade	Species	Synonym	Acacia puberula Dehnh.	Cat. Horti Camald.	, ed. 2: 17	(1832)			611879	470130-1	Acacia dealbata Link
431	374302	507878-1	Fabaceae	Caesalpinioideae	Mimosoid clade	Species	Synonym	Mimosa dealbata (Link) Page	Page's Prodr.	: 148	(1818)			611879	470130-1	Acacia dealbata Link
431	868831	944515-1	Fabaceae	Caesalpinioideae	Mimosoid clade	Species	Synonym	Racosperma dealbatum (Link) Pedley	Austrobaileya	2: 348	(1987)			611879	470130-1	Acacia dealbata Link
432	611882	1021343-1	Fabaceae	Caesalpinioideae	Mimosoid clade	Subspecies	Accepted	Acacia dealbata subsp. subalpina Tindale & Kodela	Telopea	9: 319	(2001)	New South Wales to Victoria		611882	1021343-1	Acacia dealbata subsp. subalpina Tindale & Kodela
432	429410		Fabaceae	Caesalpinioideae	Mimosoid clade	Subspecies	Synonym	Racosperma dealbatum subsp. subalpinum (Tindale & Kodela) Pedley	Austrobaileya	6: 460	(2003)			611882	1021343-1	Acacia dealbata subsp. subalpina Tindale & Kodela
433	611884	470133-1	Fabaceae	Caesalpinioideae	Mimosoid clade	Species	Accepted	Acacia deanei (R.T.Baker) Welch , Coombs & McGlynn	J. Proc. Roy. Soc. New S. Wales	65: 227	(1932)	SC. Queensland to N. Victoria		611884	470133-1	Acacia deanei (R.T.Baker) Welch , Coombs & McGlynn
433	611904	62811-3	Fabaceae	Caesalpinioideae	Mimosoid clade	Variety	Synonym	Acacia decurrens var. deanei R.T.Baker	Proc. Linn. Soc. New South Wales	21: 348	(1896)			611884	470133-1	Acacia deanei (R.T.Baker) Welch , Coombs & McGlynn
433	868832	942638-1	Fabaceae	Caesalpinioideae	Mimosoid clade	Species	Synonym	Racosperma deanei (R.T.Baker) Pedley	Bot. J. Linn. Soc.	92: 248	(1986)			611884	470133-1	Acacia deanei (R.T.Baker) Welch , Coombs & McGlynn
434	611885	62553-3	Fabaceae	Caesalpinioideae	Mimosoid clade	Subspecies	Accepted	Acacia deanei subsp. paucijuga (F.Muell. ex N.A.Wakef.) Tindale	Contr. New South Wales Natl. Herb.	4: 56	(1966)	New South Wales to C. Victoria		611885	62553-3	Acacia deanei subsp. paucijuga (F.Muell. ex N.A.Wakef.) Tindale
434	613300	471096-1	Fabaceae	Caesalpinioideae	Mimosoid clade	Species	Synonym	Acacia paucijuga F.Muell. ex N.A.Wakef.	Vict. Naturalist	72: 93	(1955)	SE. Australia		611885	62553-3	Acacia deanei subsp. paucijuga (F.Muell. ex N.A.Wakef.) Tindale
434	429409	60432565-2	Fabaceae	Caesalpinioideae	Mimosoid clade	Subspecies	Synonym	Racosperma deanei subsp. paucijugum (F.Muell. ex N.A.Wakef.) Pedley	Austrobaileya	6: 460	(2003)			611885	62553-3	Acacia deanei subsp. paucijuga (F.Muell. ex N.A.Wakef.) Tindale
435	611886	470134-1	Fabaceae	Caesalpinioideae	Mimosoid clade	Species	Accepted	Acacia debilis Tindale	Telopea	1: 382	(1978)	SE. Queensland to NE. New South Wales		611886	470134-1	Acacia debilis Tindale
435	868833	944353-1	Fabaceae	Caesalpinioideae	Mimosoid clade	Species	Synonym	Racosperma debile (Tindale) Pedley	Austrobaileya	2: 347	(1987)			611886	470134-1	Acacia debilis Tindale
436	611896	958402-1	Fabaceae	Caesalpinioideae	Mimosoid clade	Species	Accepted	Acacia declinata R.S.Cowan & Maslin	W. Austral. Naturalist	19: 79	(1990)	SW. Western Australia		611896	958402-1	Acacia declinata R.S.Cowan & Maslin
436	429408	60432566-2	Fabaceae	Caesalpinioideae	Mimosoid clade	Species	Synonym	Racosperma declinatum (R.S.Cowan & Maslin) Pedley	Austrobaileya	6: 460	(2003)			611896	958402-1	Acacia declinata R.S.Cowan & Maslin
437	611897	470137-1	Fabaceae	Caesalpinioideae	Mimosoid clade	Species	Accepted	Acacia decora Rchb.	Iconogr. Bot. Exot.	2: t. 199	(1829)	E. & SE. Australia		611897	470137-1	Acacia decora Rchb.
437	611900		Fabaceae	Caesalpinioideae	Mimosoid clade	Variety	Invalid	Acacia decora var. typica Domin	Biblioth. Bot.	22(89): 257	(1926)		, not validly publ.	611897	470137-1	Acacia decora Rchb.
437	611539	60022-3	Fabaceae	Caesalpinioideae	Mimosoid clade	Variety	Synonym	Acacia buxifolia var. decora C.Moore & Betche	Handb. Fl. N.S.W.	: 166	(1893)			611897	470137-1	Acacia decora Rchb.
437	611898	62732-3	Fabaceae	Caesalpinioideae	Mimosoid clade	Variety	Synonym	Acacia decora var. biglandulosa Domin	Biblioth. Bot.	22(89): 257	(1926)			611897	470137-1	Acacia decora Rchb.
437	868834	944354-1	Fabaceae	Caesalpinioideae	Mimosoid clade	Species	Synonym	Racosperma decorum (Rchb.) Pedley	Austrobaileya	2: 347	(1987)			611897	470137-1	Acacia decora Rchb.
438	611901	470138-1	Fabaceae	Caesalpinioideae	Mimosoid clade	Species	Accepted	Acacia decurrens (J.C.Wendl.) Willd.	Sp. Pl., ed. 4	, 4: 1072	(1806)	EC. & SE. New South Wales		611901	470138-1	Acacia decurrens (J.C.Wendl.) Willd.
438	611910		Fabaceae	Caesalpinioideae	Mimosoid clade	Form	Invalid	Acacia decurrens f. normalis Benth.	Fl. Austral.	2: 415	(1864)		, not validly publ.	611901	470138-1	Acacia decurrens (J.C.Wendl.) Willd.
438	611911		Fabaceae	Caesalpinioideae	Mimosoid clade	Variety	Invalid	Acacia decurrens var. normalis (Benth.) Maiden	Wattles Wattle-Barks	, ed. 2: 70	(1891)		, not validly publ.	611901	470138-1	Acacia decurrens (J.C.Wendl.) Willd.
438	374500	507639-1	Fabaceae	Caesalpinioideae	Mimosoid clade	Species	Invalid	Mimosa angulata (Desv.) Poir.	Encycl.	, Suppl. 5: 530	(1817)		, not validly publ.	611901	470138-1	Acacia decurrens (J.C.Wendl.) Willd.
438	611130	469653-1	Fabaceae	Caesalpinioideae	Mimosoid clade	Species	Synonym	Acacia adenophora Spreng.	Syst. Veg.	3: 140	(1826)			611901	470138-1	Acacia decurrens (J.C.Wendl.) Willd.
438	611233	469718-1	Fabaceae	Caesalpinioideae	Mimosoid clade	Species	Synonym	Acacia angulata Desv.	J. Bot. Agric.	3: 68	(1814)			611901	470138-1	Acacia decurrens (J.C.Wendl.) Willd.
438	611902	62782-3	Fabaceae	Caesalpinioideae	Mimosoid clade	Variety	Synonym	Acacia decurrens var. angulata (Desv.) Benth.	London J. Bot.	1: 385	(1842)			611901	470138-1	Acacia decurrens (J.C.Wendl.) Willd.
438	613046	72792-3	Fabaceae	Caesalpinioideae	Mimosoid clade	Variety	Synonym	Acacia mollissima var. angulata (Desv.) Walp.	Repert. Bot. Syst.	1: 907	(1842)			611901	470138-1	Acacia decurrens (J.C.Wendl.) Willd.
438	374276	507883-1	Fabaceae	Caesalpinioideae	Mimosoid clade	Species	Synonym	Mimosa decurrens J.C.Wendl.	Bot. Beob.	: 57	(1798)			611901	470138-1	Acacia decurrens (J.C.Wendl.) Willd.
438	374835	508342-1	Fabaceae	Caesalpinioideae	Mimosoid clade	Species	Synonym	Mimosa mollissima Willd.	Enum. Pl.	: 1053	(1809)			611901	470138-1	Acacia decurrens (J.C.Wendl.) Willd.
438	373717	508561-1	Fabaceae	Caesalpinioideae	Mimosoid clade	Species	Synonym	Mimosa pulchra Dum.Cours.	Bot. Cult.	1: 420	(1802)			611901	470138-1	Acacia decurrens (J.C.Wendl.) Willd.
438	868835	944516-1	Fabaceae	Caesalpinioideae	Mimosoid clade	Species	Synonym	Racosperma decurrens (J.C.Wendl.) Pedley	Austrobaileya	2: 348	(1987)			611901	470138-1	Acacia decurrens (J.C.Wendl.) Willd.
439	611915	1008243-1	Fabaceae	Caesalpinioideae	Mimosoid clade	Species	Accepted	Acacia deficiens Maslin	Nuytsia	12: 340	(1999)	SW. Australia		611915	1008243-1	Acacia deficiens Maslin
439	613161	73825-3	Fabaceae	Caesalpinioideae	Mimosoid clade	Variety	Synonym	Acacia nodiflora var. ferox E.Pritz.	Bot. Jahrb. Syst.	35: 299	(1904)			611915	1008243-1	Acacia deficiens Maslin
439	613162	73842-3	Fabaceae	Caesalpinioideae	Mimosoid clade	Variety	Synonym	Acacia nodiflora var. scoparia E.Pritz.	Bot. Jahrb. Syst.	35: 299	(1904)			611915	1008243-1	Acacia deficiens Maslin
439	429407	60432567-2	Fabaceae	Caesalpinioideae	Mimosoid clade	Species	Synonym	Racosperma deficiens (Maslin) Pedley	Austrobaileya	6: 460	(2003)			611915	1008243-1	Acacia deficiens Maslin
440	611916	470140-1	Fabaceae	Caesalpinioideae	Mimosoid clade	Species	Accepted	Acacia deflexa Maiden & Blakely	J. Roy. Soc. Western Australia	13: 18	(1927)	SW. Western Australia		611916	470140-1	Acacia deflexa Maiden & Blakely
440	429435	60432568-2	Fabaceae	Caesalpinioideae	Mimosoid clade	Species	Synonym	Racosperma deflexum (Maiden & Blakely) Pedley	Austrobaileya	6: 460	(2003)			611916	470140-1	Acacia deflexa Maiden & Blakely
441	611921	470144-1	Fabaceae	Caesalpinioideae	Mimosoid clade	Species	Accepted	Acacia delibrata A.Cunn. ex Benth.	London J. Bot.	1: 374	(1842)	N. Western Australia		611921	470144-1	Acacia delibrata A.Cunn. ex Benth.
441	429414	60432569-2	Fabaceae	Caesalpinioideae	Mimosoid clade	Species	Synonym	Racosperma delibratum (A.Cunn. ex Benth.) Pedley	Austrobaileya	6: 460	(2003)			611921	470144-1	Acacia delibrata A.Cunn. ex Benth.
442	611923	968168-1	Fabaceae	Caesalpinioideae	Mimosoid clade	Species	Accepted	Acacia delicatula Tindale & Kodela	Telopea	5: 58	(1992)	N. Western Australia to N. Northern Territory		611923	968168-1	Acacia delicatula Tindale & Kodela
442	429416	60432570-2	Fabaceae	Caesalpinioideae	Mimosoid clade	Species	Synonym	Racosperma delicatulum (Tindale & Kodela) Pedley	Austrobaileya	6: 460	(2003)			611923	968168-1	Acacia delicatula Tindale & Kodela
443	611924	470146-1	Fabaceae	Caesalpinioideae	Mimosoid clade	Species	Accepted	Acacia delphina Maslin	Nuytsia	2: 322	(1978)	S. Western Australia		611924	470146-1	Acacia delphina Maslin
443	429445	60432571-2	Fabaceae	Caesalpinioideae	Mimosoid clade	Species	Synonym	Racosperma delphinum (Maslin) Pedley	Austrobaileya	6: 460	(2003)			611924	470146-1	Acacia delphina Maslin
444	611925	470147-1	Fabaceae	Caesalpinioideae	Mimosoid clade	Species	Accepted	Acacia deltoidea A.Cunn. ex G.Don	Gen. Hist.	2: 401	(1832)	N. Western Australia		611925	470147-1	Acacia deltoidea A.Cunn. ex G.Don
444	614277	939603-1	Fabaceae	Caesalpinioideae	Mimosoid clade	Species	Synonym	Acacia vincentii R.S.Cowan & Maslin	Nuytsia	7: 207	(1990)	N. Western Australia (Edkins Range)		611925	470147-1	Acacia deltoidea A.Cunn. ex G.Don
444	868836	944290-1	Fabaceae	Caesalpinioideae	Mimosoid clade	Species	Synonym	Racosperma deltoideum (A.Cunn. ex G.Don) Pedley	Austrobaileya	2: 315	(1987)			611925	470147-1	Acacia deltoidea A.Cunn. ex G.Don
445	611926	951534-1	Fabaceae	Caesalpinioideae	Mimosoid clade	Subspecies	Accepted	Acacia deltoidea subsp. ampla R.S.Cowan & Maslin	Nuytsia	7: 206	(1990)	N. Western Australia		611926	951534-1	Acacia deltoidea subsp. ampla R.S.Cowan & Maslin
445	429444		Fabaceae	Caesalpinioideae	Mimosoid clade	Subspecies	Synonym	Racosperma deltoideum subsp. amplum (R.S.Cowan & Maslin) Pedley	Austrobaileya	6: 460	(2003)			611926	951534-1	Acacia deltoidea subsp. ampla R.S.Cowan & Maslin
446	611928	981002-1	Fabaceae	Caesalpinioideae	Mimosoid clade	Species	Accepted	Acacia demissa R.S.Cowan & Maslin	Nuytsia	10: 25	(1995)	WC. Western Australia		611928	981002-1	Acacia demissa R.S.Cowan & Maslin
446	429443	60432573-2	Fabaceae	Caesalpinioideae	Mimosoid clade	Species	Synonym	Racosperma demissum (R.S.Cowan & Maslin) Pedley	Austrobaileya	6: 460	(2003)			611928	981002-1	Acacia demissa R.S.Cowan & Maslin
447	611930	470149-1	Fabaceae	Caesalpinioideae	Mimosoid clade	Species	Accepted	Acacia dempsteri F.Muell.	Fragm.	11: 65	(1879)	SSW. Western Australia		611930	470149-1	Acacia dempsteri F.Muell.
447	429442	60432574-2	Fabaceae	Caesalpinioideae	Mimosoid clade	Species	Synonym	Racosperma dempsteri (F.Muell.) Pedley	Austrobaileya	6: 460	(2003)			611930	470149-1	Acacia dempsteri F.Muell.
448	611933	470151-1	Fabaceae	Caesalpinioideae	Mimosoid clade	Species	Accepted	Acacia densiflora Morrison	Scott. Bot. Rev.	1: 96	(1912)	SW. Australia		611933	470151-1	Acacia densiflora Morrison
448	429441	60432575-2	Fabaceae	Caesalpinioideae	Mimosoid clade	Species	Synonym	Racosperma densiflorum (Morrison) Pedley	Austrobaileya	6: 460	(2003)			611933	470151-1	Acacia densiflora Morrison
449	611937	470154-1	Fabaceae	Caesalpinioideae	Mimosoid clade	Species	Accepted	Acacia denticulosa F.Muell.	Fragm.	10: 32	(1876)	WSW. Western Australia		611937	470154-1	Acacia denticulosa F.Muell.
449	429440	60432604-2	Fabaceae	Caesalpinioideae	Mimosoid clade	Species	Synonym	Racosperma denticulosum (F.Muell.) Pedley	Austrobaileya	6: 461	(2003)			611937	470154-1	Acacia denticulosa F.Muell.
450	611938	470155-1	Fabaceae	Caesalpinioideae	Mimosoid clade	Species	Accepted	Acacia dentifera Benth.	Botanist	4: 4	(1840)	SW. Western Australia		611938	470155-1	Acacia dentifera Benth.
450	612826	470781-1	Fabaceae	Caesalpinioideae	Mimosoid clade	Species	Illegitimate	Acacia longifolia Paxton	Paxton's Mag. Bot.	12: 269	(1846)		, nom. illeg.	611938	470155-1	Acacia dentifera Benth.
450	612029		Fabaceae	Caesalpinioideae	Mimosoid clade	Species	Synonym	Acacia douglasii Schmitt & Armand ex Ser.	Fl. Jard.	3: 482	(1849)			611938	470155-1	Acacia dentifera Benth.
450	429439	60432606-2	Fabaceae	Caesalpinioideae	Mimosoid clade	Species	Synonym	Racosperma dentiferum (Benth.) Pedley	Austrobaileya	6: 461	(2003)			611938	470155-1	Acacia dentifera Benth.
452	611947	470159-1	Fabaceae	Caesalpinioideae	Mimosoid clade	Species	Accepted	Acacia depressa Maslin	Nuytsia	1: 422	(1975)	SW. Western Australia (near Lake Grace)		611947	470159-1	Acacia depressa Maslin
452	612062	470227-1	Fabaceae	Caesalpinioideae	Mimosoid clade	Species	Illegitimate	Acacia echinata Maslin	Nuytsia	1: 256	(1972)		, nom. illeg.	611947	470159-1	Acacia depressa Maslin
452	429438	60432607-2	Fabaceae	Caesalpinioideae	Mimosoid clade	Species	Synonym	Racosperma depressum (Maslin) Pedley	Austrobaileya	6: 461	(2003)			611947	470159-1	Acacia depressa Maslin
453	611948	470160-1	Fabaceae	Caesalpinioideae	Mimosoid clade	Species	Accepted	Acacia dermatophylla Benth.	Fl. Austral.	2: 346	(1864)	W. & S. Western Australia		611948	470160-1	Acacia dermatophylla Benth.
453	429426	60432608-2	Fabaceae	Caesalpinioideae	Mimosoid clade	Species	Synonym	Racosperma dermatophyllum (Benth.) Pedley	Austrobaileya	6: 461	(2003)			611948	470160-1	Acacia dermatophylla Benth.
454	611949	77070071-1	Fabaceae	Caesalpinioideae	Mimosoid clade	Species	Accepted	Acacia derwentiana A.M.Gray	Muelleria	21: 107	(2005)	Tasmania		611949	77070071-1	Acacia derwentiana A.M.Gray
455	611951	470162-1	Fabaceae	Caesalpinioideae	Mimosoid clade	Species	Accepted	Acacia desertorum Maiden & Blakely	J. Roy. Soc. Western Australia	13: 24	(1927)	SC. Western Australia		611951	470162-1	Acacia desertorum Maiden & Blakely
455	429436	60432609-2	Fabaceae	Caesalpinioideae	Mimosoid clade	Species	Synonym	Racosperma desertorum (Maiden & Blakely) Pedley	Austrobaileya	6: 461	(2003)			611951	470162-1	Acacia desertorum Maiden & Blakely
456	611952	981005-1	Fabaceae	Caesalpinioideae	Mimosoid clade	Variety	Accepted	Acacia desertorum var. nudipes R.S.Cowan & Maslin	Nuytsia	10: 34	(1995)	SW. Australia		611952	981005-1	Acacia desertorum var. nudipes R.S.Cowan & Maslin
456	429446		Fabaceae	Caesalpinioideae	Mimosoid clade	Variety	Synonym	Racosperma desertorum var. nudipes (R.S.Cowan & Maslin) Pedley	Austrobaileya	6: 461	(2003)			611952	981005-1	Acacia desertorum var. nudipes R.S.Cowan & Maslin
457	611953	940984-1	Fabaceae	Caesalpinioideae	Mimosoid clade	Species	Accepted	Acacia desmondii Maslin	Nuytsia	6: 33	(1987)	S. Northern Territory		611953	940984-1	Acacia desmondii Maslin
457	613120	470974-1	Fabaceae	Caesalpinioideae	Mimosoid clade	Species	Illegitimate	Acacia nelsonii Maslin	J. Adelaide Bot. Gard.	2: 314	(1980)		, nom. illeg.	611953	940984-1	Acacia desmondii Maslin
457	868948	942649-1	Fabaceae	Caesalpinioideae	Mimosoid clade	Species	Synonym	Racosperma nelsonii Pedley	Bot. J. Linn. Soc.	92: 249	(1986)			611953	940984-1	Acacia desmondii Maslin
458	611956	470165-1	Fabaceae	Caesalpinioideae	Mimosoid clade	Species	Accepted	Acacia deuteroneura Pedley	Austrobaileya	1: 293	(1979)	C. Queensland		611956	470165-1	Acacia deuteroneura Pedley
458	868837	944355-1	Fabaceae	Caesalpinioideae	Mimosoid clade	Species	Synonym	Racosperma deuteroneurum (Pedley) Pedley	Austrobaileya	2: 347	(1987)			611956	470165-1	Acacia deuteroneura Pedley
459	606020	77092631-1	Fabaceae	Caesalpinioideae	Mimosoid clade	Species	Accepted	Acacia diallaga Maslin & Buscumb	Nuytsia	18: 128	(2008)	Western Australia		606020	77092631-1	Acacia diallaga Maslin & Buscumb
460	611960	1008291-1	Fabaceae	Caesalpinioideae	Mimosoid clade	Species	Accepted	Acacia diaphana R.S.Cowan & Maslin	Nuytsia	12: 420	(1999)	S. Western Australia		611960	1008291-1	Acacia diaphana R.S.Cowan & Maslin
460	429434	60432611-2	Fabaceae	Caesalpinioideae	Mimosoid clade	Species	Synonym	Racosperma diaphanum (R.S.Cowan & Maslin) Pedley	Austrobaileya	6: 461	(2003)			611960	1008291-1	Acacia diaphana R.S.Cowan & Maslin
461	611961	470168-1	Fabaceae	Caesalpinioideae	Mimosoid clade	Species	Accepted	Acacia diaphyllodinea Maslin	Nuytsia	2: 206	(1978)	SSW. Western Australia (Ravensthorpe, Lake King area)		611961	470168-1	Acacia diaphyllodinea Maslin
461	429433	60432613-2	Fabaceae	Caesalpinioideae	Mimosoid clade	Species	Synonym	Racosperma diaphyllodineum (Maslin) Pedley	Austrobaileya	6: 461	(2003)			611961	470168-1	Acacia diaphyllodinea Maslin
462	994461	77136441-1	Fabaceae	Caesalpinioideae	Mimosoid clade	Species	Accepted	Acacia diastemata Maslin, M.D.Barrett & R.L.Barrett	Nuytsia	23: 555	(2013)	Western Australia		994461	77136441-1	Acacia diastemata Maslin, M.D.Barrett & R.L.Barrett
463	1236608		Fabaceae	Caesalpinioideae	Mimosoid clade	Species	Accepted	Acacia dichromotricha Pedley	Austrobaileya	10: 316	(2019)	Queensland		1236608		Acacia dichromotricha Pedley
464	611962	470169-1	Fabaceae	Caesalpinioideae	Mimosoid clade	Species	Accepted	Acacia dictyocarpa Benth.	Linnaea	26: 616	(1855)	S. South Australia to Victoria		611962	470169-1	Acacia dictyocarpa Benth.
465	611963	470170-1	Fabaceae	Caesalpinioideae	Mimosoid clade	Species	Accepted	Acacia dictyoneura E.Pritz.	Bot. Jahrb. Syst.	35: 303	(1904)	SSW. Western Australia		611963	470170-1	Acacia dictyoneura E.Pritz.
465	429432	60432614-2	Fabaceae	Caesalpinioideae	Mimosoid clade	Species	Synonym	Racosperma dictyoneurum (E.Pritz.) Pedley	Austrobaileya	6: 461	(2003)			611963	470170-1	Acacia dictyoneura E.Pritz.
466	611964	470171-1	Fabaceae	Caesalpinioideae	Mimosoid clade	Species	Accepted	Acacia dictyophleba F.Muell.	Fragm.	3: 128	(1863)	Western Australia to SW. Queensland		611964	470171-1	Acacia dictyophleba F.Muell.
466	868838	944356-1	Fabaceae	Caesalpinioideae	Mimosoid clade	Species	Synonym	Racosperma dictyophlebum (F.Muell.) Pedley	Austrobaileya	2: 347	(1987)			611964	470171-1	Acacia dictyophleba F.Muell.
467	611965	961046-1	Fabaceae	Caesalpinioideae	Mimosoid clade	Species	Accepted	Acacia didyma A.R.Chapm. & Maslin	Nuytsia	8: 264	(1992)	W. Western Australia (Shark Bay area)		611965	961046-1	Acacia didyma A.R.Chapm. & Maslin
467	429431	60432615-2	Fabaceae	Caesalpinioideae	Mimosoid clade	Species	Synonym	Racosperma didymum (A.R.Chapm. & Maslin) Pedley	Austrobaileya	6: 461	(2003)			611965	961046-1	Acacia didyma A.R.Chapm. & Maslin
468	611966	470172-1	Fabaceae	Caesalpinioideae	Mimosoid clade	Species	Accepted	Acacia dielsii E.Pritz.	Bot. Jahrb. Syst.	35: 303	(1904)	SW. Australia		611966	470172-1	Acacia dielsii E.Pritz.
468	612144	470286-1	Fabaceae	Caesalpinioideae	Mimosoid clade	Species	Synonym	Acacia ewartiana Fitzg. ex Jean White	Proc. Roy. Soc. Victoria	, n.s., 23: 287	(1911)	Australia		611966	470172-1	Acacia dielsii E.Pritz.
468	429430	60432647-2	Fabaceae	Caesalpinioideae	Mimosoid clade	Species	Synonym	Racosperma dielsii (E.Pritz.) Pedley	Austrobaileya	6: 461	(2003)			611966	470172-1	Acacia dielsii E.Pritz.
469	611967	470173-1	Fabaceae	Caesalpinioideae	Mimosoid clade	Species	Accepted	Acacia dietrichiana F.Muell.	S. Sci. Rec.	2: 149	(1882)	Queensland		611967	470173-1	Acacia dietrichiana F.Muell.
469	612627	68897-3	Fabaceae	Caesalpinioideae	Mimosoid clade	Variety	Synonym	Acacia juncifolia var. planifolia Benth.	Fl. Austral.	2: 339	(1864)			611967	470173-1	Acacia dietrichiana F.Muell.
469	868839	944357-1	Fabaceae	Caesalpinioideae	Mimosoid clade	Species	Synonym	Racosperma dietrichianum (F.Muell.) Pedley	Austrobaileya	2: 347	(1987)			611967	470173-1	Acacia dietrichiana F.Muell.
470	611968	470174-1	Fabaceae	Caesalpinioideae	Mimosoid clade	Species	Accepted	Acacia difficilis Maiden	Fl. N. Territory	: 344	(1917)	NE. Western Australia to NW. Queensland		611968	470174-1	Acacia difficilis Maiden
470	868840	944358-1	Fabaceae	Caesalpinioideae	Mimosoid clade	Species	Synonym	Racosperma difficile (Maiden) Pedley	Austrobaileya	2: 348	(1987)			611968	470174-1	Acacia difficilis Maiden
471	611969	470175-1	Fabaceae	Caesalpinioideae	Mimosoid clade	Species	Accepted	Acacia difformis R.T.Baker	Proc. Linn. Soc. New South Wales	22: 154	(1897)	New South Wales to Victoria		611969	470175-1	Acacia difformis R.T.Baker
471	429429	60432648-2	Fabaceae	Caesalpinioideae	Mimosoid clade	Species	Synonym	Racosperma difforme (R.T.Baker) Pedley	Austrobaileya	6: 461	(2003)			611969	470175-1	Acacia difformis R.T.Baker
472	611972	470178-1	Fabaceae	Caesalpinioideae	Mimosoid clade	Species	Accepted	Acacia dilatata Benth.	Linnaea	26: 608	(1855)	WSW. Western Australia		611972	470178-1	Acacia dilatata Benth.
472	612004	470190-1	Fabaceae	Caesalpinioideae	Mimosoid clade	Species	Invalid	Acacia divaricata A.Cunn. ex Steud.	Nomencl. Bot.	, ed. 2, 1: 4	(1840)		, not validly publ.	611972	470178-1	Acacia dilatata Benth.
472	429428	60432657-2	Fabaceae	Caesalpinioideae	Mimosoid clade	Species	Synonym	Racosperma dilatatum (Benth.) Pedley	Austrobaileya	6: 461	(2003)			611972	470178-1	Acacia dilatata Benth.
473	1001680	77146102-1	Fabaceae	Caesalpinioideae	Mimosoid clade	Species	Accepted	Acacia dilloniorum Maslin	Nuytsia	24: 162	(2014)	Western Australia		1001680	77146102-1	Acacia dilloniorum Maslin
474	611973	470179-1	Fabaceae	Caesalpinioideae	Mimosoid clade	Species	Accepted	Acacia dimidiata Benth.	London J. Bot.	1: 381	(1842)	N. Northern Territory to NW. Queensland		611973	470179-1	Acacia dimidiata Benth.
474	612011	63792-3	Fabaceae	Caesalpinioideae	Mimosoid clade	Species	Illegitimate	Acacia dolabriformis A.Cunn. ex Hook.	Hooker's Icon. Pl.	2: t. 169	(1837)		, nom. illeg.	611973	470179-1	Acacia dimidiata Benth.
474	868841	944359-1	Fabaceae	Caesalpinioideae	Mimosoid clade	Species	Synonym	Racosperma dimidiatum (Benth.) Pedley	Austrobaileya	2: 348	(1987)			611973	470179-1	Acacia dimidiata Benth.
475	611975	1008244-1	Fabaceae	Caesalpinioideae	Mimosoid clade	Species	Accepted	Acacia diminuta Maslin	Nuytsia	12: 342	(1999)	S. Western Australia		611975	1008244-1	Acacia diminuta Maslin
475	429507	60432649-2	Fabaceae	Caesalpinioideae	Mimosoid clade	Species	Synonym	Racosperma diminutum (Maslin) Pedley	Austrobaileya	6: 461	(2003)			611975	1008244-1	Acacia diminuta Maslin
476	994529	77136449-1	Fabaceae	Caesalpinioideae	Mimosoid clade	Species	Accepted	Acacia dimorpha Maslin, M.D.Barrett & R.L.Barrett	Nuytsia	23: 578	(2013)	Western Australia		994529	77136449-1	Acacia dimorpha Maslin, M.D.Barrett & R.L.Barrett
477	611991	1013195-1	Fabaceae	Caesalpinioideae	Mimosoid clade	Species	Accepted	Acacia disparrima M.W.McDonald & Maslin	Austral. Syst. Bot.	13: 46	(2000)	E. & SE. Queensland to NE. New South Wales		611991	1013195-1	Acacia disparrima M.W.McDonald & Maslin
477	611358	58198-3	Fabaceae	Caesalpinioideae	Mimosoid clade	Variety	Synonym	Acacia aulacocarpa var. macrocarpa Benth.	Fl. Austral.	2: 410	(1864)			611991	1013195-1	Acacia disparrima M.W.McDonald & Maslin
477	429424	60432650-2	Fabaceae	Caesalpinioideae	Mimosoid clade	Species	Synonym	Racosperma disparrimum (M.W.McDonald & Maslin) Pedley	Austrobaileya	6: 461	(2003)			611991	1013195-1	Acacia disparrima M.W.McDonald & Maslin
478	611992	1013196-1	Fabaceae	Caesalpinioideae	Mimosoid clade	Subspecies	Accepted	Acacia disparrima subsp. calidestris M.W.McDonald & Maslin	Austral. Syst. Bot.	13: 52	(2000)	NE. Queensland		611992	1013196-1	Acacia disparrima subsp. calidestris M.W.McDonald & Maslin
478	429478	60432652-2	Fabaceae	Caesalpinioideae	Mimosoid clade	Subspecies	Synonym	Racosperma disparrimum subsp. calidestre (M.W.McDonald & Maslin) Pedley	Austrobaileya	6: 461	(2003)			611992	1013196-1	Acacia disparrima subsp. calidestris M.W.McDonald & Maslin
479	611993	20012612-1	Fabaceae	Caesalpinioideae	Mimosoid clade	Species	Accepted	Acacia dissimilis M.W.McDonald	Austral. Syst. Bot.	16: 147	(2003)	N. Western Australia		611993	20012612-1	Acacia dissimilis M.W.McDonald
479	429549	60432653-2	Fabaceae	Caesalpinioideae	Mimosoid clade	Species	Synonym	Racosperma dissimile (M.W.McDonald) Pedley	Austrobaileya	6: 461	(2003)			611993	20012612-1	Acacia dissimilis M.W.McDonald
480	611995	991292-1	Fabaceae	Caesalpinioideae	Mimosoid clade	Species	Accepted	Acacia dissona R.S.Cowan & Maslin	Nuytsia	10: 209	(1995)	SW. Australia		611995	991292-1	Acacia dissona R.S.Cowan & Maslin
480	429548	60432654-2	Fabaceae	Caesalpinioideae	Mimosoid clade	Species	Synonym	Racosperma dissonum (R.S.Cowan & Maslin) Pedley	Austrobaileya	6: 461	(2003)			611995	991292-1	Acacia dissona R.S.Cowan & Maslin
481	611996	991293-1	Fabaceae	Caesalpinioideae	Mimosoid clade	Variety	Accepted	Acacia dissona var. indoloria R.S.Cowan & Maslin	Nuytsia	10: 211	(1995)	SW. Australia		611996	991293-1	Acacia dissona var. indoloria R.S.Cowan & Maslin
481	429547	60432655-2	Fabaceae	Caesalpinioideae	Mimosoid clade	Variety	Synonym	Racosperma dissonum var. indolorium (R.S.Cowan & Maslin) Pedley	Austrobaileya	6: 461	(2003)			611996	991293-1	Acacia dissona var. indoloria R.S.Cowan & Maslin
482	611999	901320-1	Fabaceae	Caesalpinioideae	Mimosoid clade	Species	Accepted	Acacia distans Maslin	Nuytsia	4: 386	(1983)	W. Western Australia		611999	901320-1	Acacia distans Maslin
482	429546	60432769-2	Fabaceae	Caesalpinioideae	Mimosoid clade	Species	Synonym	Racosperma distans (Maslin) Pedley	Austrobaileya	6: 462	(2003)			611999	901320-1	Acacia distans Maslin
483	612000	981023-1	Fabaceae	Caesalpinioideae	Mimosoid clade	Species	Accepted	Acacia disticha Maslin	Nuytsia	10: 89	(1995)	SSW. Western Australia		612000	981023-1	Acacia disticha Maslin
483	429545	60432770-2	Fabaceae	Caesalpinioideae	Mimosoid clade	Species	Synonym	Racosperma distichum (Maslin) Pedley	Austrobaileya	6: 462	(2003)			612000	981023-1	Acacia disticha Maslin
485	612005	470192-1	Fabaceae	Caesalpinioideae	Mimosoid clade	Species	Accepted	Acacia divergens Benth.	London J. Bot.	1: 331	(1842)	SW. Australia		612005	470192-1	Acacia divergens Benth.
485	612006	63708-3	Fabaceae	Caesalpinioideae	Mimosoid clade	Variety	Synonym	Acacia divergens var. hirsuta Domin	Vestn. Král. Ceské Spolecn. Nauk. Tr. Mat.-Prír.	1921-1922(2): 44	(1923)			612005	470192-1	Acacia divergens Benth.
485	429544	60432771-2	Fabaceae	Caesalpinioideae	Mimosoid clade	Species	Synonym	Racosperma divergens (Benth.) Pedley	Austrobaileya	6: 462	(2003)			612005	470192-1	Acacia divergens Benth.
486	612008	470195-1	Fabaceae	Caesalpinioideae	Mimosoid clade	Species	Accepted	Acacia dodonaeifolia (Pers.) Balb.	Cat. Pl.	, ed. 1813: 7	(1813)	SE. South Australia		612008	470195-1	Acacia dodonaeifolia (Pers.) Balb.
486	612991	470884-1	Fabaceae	Caesalpinioideae	Mimosoid clade	Species	Synonym	Acacia metrosiderosifolia Sterler	Hort. Nymphenb.	: 2	(1821)			612008	470195-1	Acacia dodonaeifolia (Pers.) Balb.
486	614291	82917-3	Fabaceae	Caesalpinioideae	Mimosoid clade	Species	Synonym	Acacia visciflua F.Muell.	Pl. Victoria	2: 24	(1865)			612008	470195-1	Acacia dodonaeifolia (Pers.) Balb.
486	614294	471779-1	Fabaceae	Caesalpinioideae	Mimosoid clade	Species	Synonym	Acacia viscosa Schrad. ex H.L.Wendl.	Comm. Acac. Aphyll.	: 30	(1820)			612008	470195-1	Acacia dodonaeifolia (Pers.) Balb.
486	374441	507922-1	Fabaceae	Caesalpinioideae	Mimosoid clade	Species	Synonym	Mimosa dodonaeifolia Pers.	Syn. Pl.	2: 261	(1806)	Australia (Asia-Tropical)		612008	470195-1	Acacia dodonaeifolia (Pers.) Balb.
486	544081	514260-1	Fabaceae	Caesalpinioideae	Mimosoid clade	Species	Synonym	Phyllodoce dodonaeifolia (Pers.) Link	Handbuch	2: 133	(1831)			612008	470195-1	Acacia dodonaeifolia (Pers.) Balb.
486	428738	77060054-1	Fabaceae	Caesalpinioideae	Mimosoid clade	Species	Synonym	Racosperma dodonaeifolium (Pers.) Pedley	Austrobaileya	6: 462	(2003)			612008	470195-1	Acacia dodonaeifolia (Pers.) Balb.
487	612014	470202-1	Fabaceae	Caesalpinioideae	Mimosoid clade	Species	Accepted	Acacia dolichophylla Maslin	J. Adelaide Bot. Gard.	2: 307	(1980)	S. Northern Territory		612014	470202-1	Acacia dolichophylla Maslin
487	428602	77060055-1	Fabaceae	Caesalpinioideae	Mimosoid clade	Species	Synonym	Racosperma dolichophyllum (Maslin) Pedley	Austrobaileya	6: 462	(2003)			612014	470202-1	Acacia dolichophylla Maslin
488	612018	1008308-1	Fabaceae	Caesalpinioideae	Mimosoid clade	Species	Accepted	Acacia donaldsonii R.S.Cowan & Maslin	Nuytsia	12: 458	(1999)	C. & S. Western Australia		612018	1008308-1	Acacia donaldsonii R.S.Cowan & Maslin
488	428603	77060056-1	Fabaceae	Caesalpinioideae	Mimosoid clade	Species	Synonym	Racosperma donaldsonii (R.S.Cowan & Maslin) Pedley	Austrobaileya	6: 462	(2003)			612018	1008308-1	Acacia donaldsonii R.S.Cowan & Maslin
489	612021	470208-1	Fabaceae	Caesalpinioideae	Mimosoid clade	Species	Accepted	Acacia doratoxylon A.Cunn.	Geogr. Mem. New South Wales	: 345	(1825)	New South Wales to N. Victoiria		612021	470208-1	Acacia doratoxylon A.Cunn.
489	429543	60433014-2	Fabaceae	Caesalpinioideae	Mimosoid clade	Species	Synonym	Racosperma doratoxylon (A.Cunn.) Pedley	Austrobaileya	6: 462	(2003)			612021	470208-1	Acacia doratoxylon A.Cunn.
490	1001705	77146109-1	Fabaceae	Caesalpinioideae	Mimosoid clade	Species	Accepted	Acacia doreta Maslin	Nuytsia	24: 196	(2014)	Western Australia		1001705	77146109-1	Acacia doreta Maslin
491	612026	470210-1	Fabaceae	Caesalpinioideae	Mimosoid clade	Species	Accepted	Acacia dorothea Maiden	Proc. Linn. Soc. New South Wales	26: 12	(1901)	CE. New South Wales		612026	470210-1	Acacia dorothea Maiden
491	429542	60433015-2	Fabaceae	Caesalpinioideae	Mimosoid clade	Species	Synonym	Racosperma dorothea (Maiden) Pedley	Austrobaileya	6: 462	(2003)			612026	470210-1	Acacia dorothea Maiden
492	612027	991287-1	Fabaceae	Caesalpinioideae	Mimosoid clade	Species	Accepted	Acacia dorsenna Maslin	Nuytsia	10: 192	(1995)	S. Western Australia (Coolgardie)		612027	991287-1	Acacia dorsenna Maslin
492	429530	60433016-2	Fabaceae	Caesalpinioideae	Mimosoid clade	Species	Synonym	Racosperma dorsennum (Maslin) Pedley	Austrobaileya	6: 462	(2003)			612027	991287-1	Acacia dorsenna Maslin
493	612031	470212-1	Fabaceae	Caesalpinioideae	Mimosoid clade	Species	Accepted	Acacia drepanocarpa F.Muell.	J. Proc. Linn. Soc., Bot.	3: 137	(1859)	NW. Western Australia to Queensland		612031	470212-1	Acacia drepanocarpa F.Muell.
493	868842	944360-1	Fabaceae	Caesalpinioideae	Mimosoid clade	Species	Synonym	Racosperma drepanocarpum (F.Muell.) Pedley	Austrobaileya	2: 348	(1987)			612031	470212-1	Acacia drepanocarpa F.Muell.
494	612032	884523-1	Fabaceae	Caesalpinioideae	Mimosoid clade	Subspecies	Accepted	Acacia drepanocarpa subsp. latifolia Pedley	Contr. Queensland Herb.	15: 10	(1974)	N. Western Australia to W. Queensland		612032	884523-1	Acacia drepanocarpa subsp. latifolia Pedley
494	868843	953688-1	Fabaceae	Caesalpinioideae	Mimosoid clade	Subspecies	Synonym	Racosperma drepanocarpum subsp. latifolium (Pedley) Pedley	Austrobaileya	2: 348	(1987)			612032	884523-1	Acacia drepanocarpa subsp. latifolia Pedley
494	429540		Fabaceae	Caesalpinioideae	Mimosoid clade	Variety	Synonym	Racosperma drepanocarpum var. latifolium (Pedley) Pedley	Austrobaileya	6: 462	(2003)			612032	884523-1	Acacia drepanocarpa subsp. latifolia Pedley
495	612034	901321-1	Fabaceae	Caesalpinioideae	Mimosoid clade	Species	Accepted	Acacia drepanophylla Maslin	Nuytsia	4: 389	(1983)	W. Western Australia		612034	901321-1	Acacia drepanophylla Maslin
495	429550	60433018-2	Fabaceae	Caesalpinioideae	Mimosoid clade	Species	Synonym	Racosperma drepanophyllum (Maslin) Pedley	Austrobaileya	6: 462	(2003)			612034	901321-1	Acacia drepanophylla Maslin
497	612036	884524-1	Fabaceae	Caesalpinioideae	Mimosoid clade	Subspecies	Accepted	Acacia drewiana subsp. minor Maslin	Nuytsia	1: 474	(1975)	SW. Australia		612036	884524-1	Acacia drewiana subsp. minor Maslin
497	429537		Fabaceae	Caesalpinioideae	Mimosoid clade	Subspecies	Synonym	Racosperma drewianum subsp. minus (Maslin) Pedley	Austrobaileya	6: 462	(2003)			612036	884524-1	Acacia drewiana subsp. minor Maslin
496	612035	470214-1	Fabaceae	Caesalpinioideae	Mimosoid clade	Species	Accepted	Acacia drewiana W.Fitzg	J. Proc. Roy. Soc. New S. Wales	51: 273	(1917)	WSW. Western Australia		612035	470214-1	Acacia drewiana W.Fitzg
496	429538	60433132-2	Fabaceae	Caesalpinioideae	Mimosoid clade	Species	Synonym	Racosperma drewianum (W.Fitzg) Pedley	Austrobaileya	6: 462	(2003)			612035	470214-1	Acacia drewiana W.Fitzg
498	612038	470215-1	Fabaceae	Caesalpinioideae	Mimosoid clade	Species	Accepted	Acacia drummondii Lindl.	Sketch Veg. Swan R.	: 15	(1839)	WSW. Western Australia		612038	470215-1	Acacia drummondii Lindl.
498	612046		Fabaceae	Caesalpinioideae	Mimosoid clade	Variety	Invalid	Acacia drummondii var. typica E.Pritz.	Bot. Jahrb. Syst.	35: 313	(1904)		, not validly publ.	612038	470215-1	Acacia drummondii Lindl.
498	429536	60433134-2	Fabaceae	Caesalpinioideae	Mimosoid clade	Species	Synonym	Racosperma drummondii (Lindl.) Pedley	Austrobaileya	6: 462	(2003)			612038	470215-1	Acacia drummondii Lindl.
499	612039	884526-1	Fabaceae	Caesalpinioideae	Mimosoid clade	Subspecies	Accepted	Acacia drummondii subsp. affinis (Maslin) Maslin	Nuytsia	2: 358	(1979)	WSW. Western Australia		612039	884526-1	Acacia drummondii subsp. affinis (Maslin) Maslin
499	614216	884562-1	Fabaceae	Caesalpinioideae	Mimosoid clade	Variety	Synonym	Acacia varia var. affinis Maslin	Nuytsia	1: 461	(1975)			612039	884526-1	Acacia drummondii subsp. affinis (Maslin) Maslin
499	429535	60433135-2	Fabaceae	Caesalpinioideae	Mimosoid clade	Variety	Synonym	Racosperma drummondii var. affine (Maslin) Pedley	Austrobaileya	6: 462	(2003)			612039	884526-1	Acacia drummondii subsp. affinis (Maslin) Maslin
500	612041	884527-1	Fabaceae	Caesalpinioideae	Mimosoid clade	Subspecies	Accepted	Acacia drummondii subsp. candolleana (Meisn.) Maslin	Nuytsia	1: 467	(1975)	SW. Western Australia		612041	884527-1	Acacia drummondii subsp. candolleana (Meisn.) Maslin
500	612040		Fabaceae	Caesalpinioideae	Mimosoid clade	Variety	Illegitimate	Acacia drummondii var. candolleana (Meisn.) Domin	Vestn. Král. Ceské Spolecn. Nauk. Tr. Mat.-Prír.	1921-1922(2): 48	(1923)		, nom. superfl.	612041	884527-1	Acacia drummondii subsp. candolleana (Meisn.) Maslin
500	611586	469933-1	Fabaceae	Caesalpinioideae	Mimosoid clade	Species	Synonym	Acacia candolleana Meisn.	Pl. Preiss.	2: 206	(1848)			612041	884527-1	Acacia drummondii subsp. candolleana (Meisn.) Maslin
500	612043	64087-3	Fabaceae	Caesalpinioideae	Mimosoid clade	Variety	Synonym	Acacia drummondii var. major Benth.	Fl. Austral.	2: 419	(1864)			612041	884527-1	Acacia drummondii subsp. candolleana (Meisn.) Maslin
500	429533	60433137-2	Fabaceae	Caesalpinioideae	Mimosoid clade	Variety	Synonym	Racosperma drummondii var. majus (Benth.) Pedley	Austrobaileya	6: 462	(2003)			612041	884527-1	Acacia drummondii subsp. candolleana (Meisn.) Maslin
501	612042	884528-1	Fabaceae	Caesalpinioideae	Mimosoid clade	Subspecies	Accepted	Acacia drummondii subsp. elegans Maslin	Nuytsia	1: 468	(1975)	SW. Western Australia		612042	884528-1	Acacia drummondii subsp. elegans Maslin
501	613311	471105-1	Fabaceae	Caesalpinioideae	Mimosoid clade	Species	Synonym	Acacia pelloiae Gardner	J. Proc. Roy. Soc. Western Australia	9: 40	(1923)	Western Australia		612042	884528-1	Acacia drummondii subsp. elegans Maslin
501	613496	77226-3	Fabaceae	Caesalpinioideae	Mimosoid clade	Species	Synonym	Acacia pseudodrummondii Hérincq	Bull. Soc. Hort. Sarthe	11: 194	(1853)	Western Australia		612042	884528-1	Acacia drummondii subsp. elegans Maslin
501	429534	60433136-2	Fabaceae	Caesalpinioideae	Mimosoid clade	Variety	Synonym	Racosperma drummondii var. elegans (Maslin) Pedley	Austrobaileya	6: 462	(2003)			612042	884528-1	Acacia drummondii subsp. elegans Maslin
502	612052	470221-1	Fabaceae	Caesalpinioideae	Mimosoid clade	Species	Accepted	Acacia dunnii (Maiden) Turrill	Bull. Misc. Inform. Kew	1922: 299	(1922)	N. Western Australia to NW. Northern Territory		612052	470221-1	Acacia dunnii (Maiden) Turrill
502	613812	79717-3	Fabaceae	Caesalpinioideae	Mimosoid clade	Variety	Synonym	Acacia sericata var. dunnii Maiden	Fl. N. Territory	: 336	(1917)	N. Western Australia		612052	470221-1	Acacia dunnii (Maiden) Turrill
502	429532	60433138-2	Fabaceae	Caesalpinioideae	Mimosoid clade	Species	Synonym	Racosperma dunnii (Turrill) Pedley	Austrobaileya	6: 462	(2003)			612052	470221-1	Acacia dunnii (Maiden) Turrill
503	612053	470222-1	Fabaceae	Caesalpinioideae	Mimosoid clade	Species	Accepted	Acacia dura Benth.	Linnaea	26: 622	(1855)	WSW. Western Australia		612053	470222-1	Acacia dura Benth.
503	429541	60433141-2	Fabaceae	Caesalpinioideae	Mimosoid clade	Species	Synonym	Racosperma durum (Benth.) Pedley	Austrobaileya	6: 463	(2003)			612053	470222-1	Acacia dura Benth.
504	612054	981024-1	Fabaceae	Caesalpinioideae	Mimosoid clade	Species	Accepted	Acacia durabilis Maslin	Nuytsia	10: 91	(1995)	SSW. Western Australia		612054	981024-1	Acacia durabilis Maslin
504	429560	60433139-2	Fabaceae	Caesalpinioideae	Mimosoid clade	Species	Synonym	Racosperma durabile (Maslin) Pedley	Austrobaileya	6: 463	(2003)			612054	981024-1	Acacia durabilis Maslin
505	612057	470224-1	Fabaceae	Caesalpinioideae	Mimosoid clade	Species	Accepted	Acacia duriuscula W.Fitzg.	J. Western Australia Nat. Hist. Soc.	1: 15	(1904)	SW. Australia		612057	470224-1	Acacia duriuscula W.Fitzg.
505	429539	60433140-2	Fabaceae	Caesalpinioideae	Mimosoid clade	Species	Synonym	Racosperma duriusculum (W.Fitzg.) Pedley	Austrobaileya	6: 463	(2003)			612057	470224-1	Acacia duriuscula W.Fitzg.
506	612063	470228-1	Fabaceae	Caesalpinioideae	Mimosoid clade	Species	Accepted	Acacia echinula DC.	Prodr.	2: 449	(1825)	E. New South Wales		612063	470228-1	Acacia echinula DC.
506	429569	60433143-2	Fabaceae	Caesalpinioideae	Mimosoid clade	Species	Synonym	Racosperma echinulum (DC.) Pedley	Austrobaileya	6: 463	(2003)			612063	470228-1	Acacia echinula DC.
507	612064	978106-1	Fabaceae	Caesalpinioideae	Mimosoid clade	Species	Accepted	Acacia echinuliflora G.J.Leach	Nuytsia	9: 355	(1994)	N. Northern Territory		612064	978106-1	Acacia echinuliflora G.J.Leach
507	429570	60433142-2	Fabaceae	Caesalpinioideae	Mimosoid clade	Species	Synonym	Racosperma echinuliflorum (G.J.Leach) Pedley	Austrobaileya	6: 463	(2003)			612064	978106-1	Acacia echinuliflora G.J.Leach
508	612067	899063-1	Fabaceae	Caesalpinioideae	Mimosoid clade	Species	Accepted	Acacia effusa Maslin	Nuytsia	4: 85	(1982)	NW. Western Australia		612067	899063-1	Acacia effusa Maslin
508	429568	60433144-2	Fabaceae	Caesalpinioideae	Mimosoid clade	Species	Synonym	Racosperma effusum (Maslin) Pedley	Austrobaileya	6: 463	(2003)			612067	899063-1	Acacia effusa Maslin
509	606021	77092627-1	Fabaceae	Caesalpinioideae	Mimosoid clade	Species	Accepted	Acacia effusifolia Maslin & Buscumb	Nuytsia	18: 111	(2008)	W. & WC. Western Australia		606021	77092627-1	Acacia effusifolia Maslin & Buscumb
509	611761	980999-1	Fabaceae	Caesalpinioideae	Mimosoid clade	Subspecies	Synonym	Acacia coolgardiensis subsp. effusa R.S.Cowan & Maslin	Nuytsia	10: 21	(1995)	W. & WC. Western Australia		606021	77092627-1	Acacia effusifolia Maslin & Buscumb
509	429483		Fabaceae	Caesalpinioideae	Mimosoid clade	Subspecies	Synonym	Racosperma coolgardiense subsp. effusum (R.S.Cowan & Maslin) Pedley	Austrobaileya	6: 458	(2003)			606021	77092627-1	Acacia effusifolia Maslin & Buscumb
510	612072	997104-1	Fabaceae	Caesalpinioideae	Mimosoid clade	Species	Accepted	Acacia elachantha M.W.McDonald & Maslin	Austral. Syst. Bot.	10: 311	(1997)	N. & C. Australia		612072	997104-1	Acacia elachantha M.W.McDonald & Maslin
510	429566	60433146-2	Fabaceae	Caesalpinioideae	Mimosoid clade	Species	Synonym	Racosperma elachanthum (M.W.McDonald & Maslin) Pedley	Austrobaileya	6: 463	(2003)			612072	997104-1	Acacia elachantha M.W.McDonald & Maslin
511	612073	470237-1	Fabaceae	Caesalpinioideae	Mimosoid clade	Species	Accepted	Acacia elata A.Cunn. ex Benth.	London J. Bot.	1: 383	(1842)	E. New South Wales		612073	470237-1	Acacia elata A.Cunn. ex Benth.
511	611444	469841-1	Fabaceae	Caesalpinioideae	Mimosoid clade	Species	Invalid	Acacia bilaura Buch.-Ham. ex Wall.	Numer. List	: n.º 5234	(1831)		, not validly publ.	612073	470237-1	Acacia elata A.Cunn. ex Benth.
511	613199	471023-1	Fabaceae	Caesalpinioideae	Mimosoid clade	Species	Invalid	Acacia odoratissima Buch.-Ham. ex Wall.	Numer. List	: n.º 5233	(1831)		, not validly publ.	612073	470237-1	Acacia elata A.Cunn. ex Benth.
511	868844	944517-1	Fabaceae	Caesalpinioideae	Mimosoid clade	Species	Synonym	Racosperma elatum (A.Cunn. ex Benth.) Pedley	Austrobaileya	2: 348	(1987)			612073	470237-1	Acacia elata A.Cunn. ex Benth.
512	612082	470244-1	Fabaceae	Caesalpinioideae	Mimosoid clade	Species	Accepted	Acacia elongata Sieber ex DC.	Prodr.	2: 451	(1825)	E. New South Wales		612082	470244-1	Acacia elongata Sieber ex DC.
512	612086		Fabaceae	Caesalpinioideae	Mimosoid clade	Variety	Invalid	Acacia elongata var. typica Domin	Biblioth. Bot.	22(89): 260	(1926)		, not validly publ.	612082	470244-1	Acacia elongata Sieber ex DC.
512	612084	64345-3	Fabaceae	Caesalpinioideae	Mimosoid clade	Variety	Synonym	Acacia elongata var. dilatata Maiden & Blakely	J. Proc. Roy. Soc. New S. Wales	60: 191	(1927)			612082	470244-1	Acacia elongata Sieber ex DC.
512	612085	64372-3	Fabaceae	Caesalpinioideae	Mimosoid clade	Variety	Synonym	Acacia elongata var. hebecephala Benth.	London J. Bot.	1: 363	(1842)			612082	470244-1	Acacia elongata Sieber ex DC.
512	612439	470502-1	Fabaceae	Caesalpinioideae	Mimosoid clade	Species	Synonym	Acacia hebecephala A.Cunn. ex G.Don	Gen. Hist.	2: 403	(1832)			612082	470244-1	Acacia elongata Sieber ex DC.
512	429565	60433147-2	Fabaceae	Caesalpinioideae	Mimosoid clade	Species	Synonym	Racosperma elongatum (Sieber ex DC.) Pedley	Austrobaileya	6: 463	(2003)			612082	470244-1	Acacia elongata Sieber ex DC.
513	612090	470247-1	Fabaceae	Caesalpinioideae	Mimosoid clade	Species	Accepted	Acacia empelioclada Maslin	Nuytsia	1: 436	(1975)	SW. Western Australia		612090	470247-1	Acacia empelioclada Maslin
513	613185	74066-3	Fabaceae	Caesalpinioideae	Mimosoid clade	Variety	Synonym	Acacia obscura var. moiriana E.Pritz.	Bot. Jahrb. Syst.	35: 312	(1904)			612090	470247-1	Acacia empelioclada Maslin
513	429564	60433148-2	Fabaceae	Caesalpinioideae	Mimosoid clade	Species	Synonym	Racosperma empeliocladum (Maslin) Pedley	Austrobaileya	6: 463	(2003)			612090	470247-1	Acacia empelioclada Maslin
514	612092	470249-1	Fabaceae	Caesalpinioideae	Mimosoid clade	Species	Accepted	Acacia enervia Maiden & Blakely	J. Roy. Soc. Western Australia	13: 8	(1927)	SW. Australia		612092	470249-1	Acacia enervia Maiden & Blakely
514	429563	60433149-2	Fabaceae	Caesalpinioideae	Mimosoid clade	Species	Synonym	Racosperma enervium (Maiden & Blakely) Pedley	Austrobaileya	6: 463	(2003)			612092	470249-1	Acacia enervia Maiden & Blakely
515	612093	991301-1	Fabaceae	Caesalpinioideae	Mimosoid clade	Subspecies	Accepted	Acacia enervia subsp. explicata R.S.Cowan & Maslin	Nuytsia	10: 232	(1995)	SW. Australia		612093	991301-1	Acacia enervia subsp. explicata R.S.Cowan & Maslin
515	429551	60433150-2	Fabaceae	Caesalpinioideae	Mimosoid clade	Subspecies	Synonym	Racosperma enervium subsp. explicatum (R.S.Cowan & Maslin) Pedley	Austrobaileya	6: 463	(2003)			612093	991301-1	Acacia enervia subsp. explicata R.S.Cowan & Maslin
516	612095	470251-1	Fabaceae	Caesalpinioideae	Mimosoid clade	Species	Accepted	Acacia ensifolia Pedley	Contr. Queensland Herb.	4: 2	(1969)	SC. Queensland		612095	470251-1	Acacia ensifolia Pedley
516	868845	942639-1	Fabaceae	Caesalpinioideae	Mimosoid clade	Species	Synonym	Racosperma ensifolium (Pedley) Pedley	Bot. J. Linn. Soc.	92: 248	(1986)			612095	470251-1	Acacia ensifolia Pedley
517	612096	470252-1	Fabaceae	Caesalpinioideae	Mimosoid clade	Species	Accepted	Acacia enterocarpa R.V.Sm.	Vict. Naturalist	73: 171	(1957)	SE. South Australia to W. Victoria		612096	470252-1	Acacia enterocarpa R.V.Sm.
517	429561	60433151-2	Fabaceae	Caesalpinioideae	Mimosoid clade	Species	Synonym	Racosperma enterocarpum (R.V.Sm.) Pedley	Austrobaileya	6: 463	(2003)			612096	470252-1	Acacia enterocarpa R.V.Sm.
518	612097	470253-1	Fabaceae	Caesalpinioideae	Mimosoid clade	Species	Accepted	Acacia epacantha (Maslin) Maslin	Nuytsia	2: 359	(1979)	W. Western Australia		612097	470253-1	Acacia epacantha (Maslin) Maslin
518	612708	884536-1	Fabaceae	Caesalpinioideae	Mimosoid clade	Variety	Synonym	Acacia lasiocarpa var. epacantha Maslin	Nuytsia	1: 416	(1975)			612097	470253-1	Acacia epacantha (Maslin) Maslin
518	429571	60433152-2	Fabaceae	Caesalpinioideae	Mimosoid clade	Species	Synonym	Racosperma epacanthum (Maslin) Pedley	Austrobaileya	6: 463	(2003)			612097	470253-1	Acacia epacantha (Maslin) Maslin
519	612098	981006-1	Fabaceae	Caesalpinioideae	Mimosoid clade	Species	Accepted	Acacia epedunculata R.S.Cowan & Maslin	Nuytsia	10: 34	(1995)	Western Australia (near Bulla Bulling)		612098	981006-1	Acacia epedunculata R.S.Cowan & Maslin
519	429559	60433153-2	Fabaceae	Caesalpinioideae	Mimosoid clade	Species	Synonym	Racosperma epedunculatum (R.S.Cowan & Maslin) Pedley	Austrobaileya	6: 463	(2003)			612098	981006-1	Acacia epedunculata R.S.Cowan & Maslin
520	612099	470254-1	Fabaceae	Caesalpinioideae	Mimosoid clade	Species	Accepted	Acacia ephedroides Benth.	London J. Bot.	1: 370	(1842)	SW. Western Australia		612099	470254-1	Acacia ephedroides Benth.
520	429558	60433154-2	Fabaceae	Caesalpinioideae	Mimosoid clade	Species	Synonym	Racosperma ephedroides (Benth.) Pedley	Austrobaileya	6: 463	(2003)			612099	470254-1	Acacia ephedroides Benth.
521	1001696	77146023-1	Fabaceae	Caesalpinioideae	Mimosoid clade	Species	Accepted	Acacia equisetifolia Maslin & Cowie	Nuytsia	24: 2	(2014)	Northern Territory		1001696	77146023-1	Acacia equisetifolia Maslin & Cowie
522	612100	470255-1	Fabaceae	Caesalpinioideae	Mimosoid clade	Species	Accepted	Acacia eremaea C.R.P.Andrews	J. Western Australia Nat. Hist. Soc.	1: 40	(1904)	W. Western Australia		612100	470255-1	Acacia eremaea C.R.P.Andrews
522	429557	60433155-2	Fabaceae	Caesalpinioideae	Mimosoid clade	Species	Synonym	Racosperma eremaeum (C.R.P.Andrews) Pedley	Austrobaileya	6: 463	(2003)			612100	470255-1	Acacia eremaea C.R.P.Andrews
524	612103	64542-3	Fabaceae	Caesalpinioideae	Mimosoid clade	Variety	Accepted	Acacia eremophila var. variabilis Maiden & Blakely	J. Roy. Soc. Western Australia	13: 6	(1928)	S. Western Australia		612103	64542-3	Acacia eremophila var. variabilis Maiden & Blakely
524	429555		Fabaceae	Caesalpinioideae	Mimosoid clade	Variety	Synonym	Racosperma eremophilum var. variabile (Maiden & Blakely) Pedley	Austrobaileya	6: 463	(2003)			612103	64542-3	Acacia eremophila var. variabilis Maiden & Blakely
523	612102	470258-1	Fabaceae	Caesalpinioideae	Mimosoid clade	Species	Accepted	Acacia eremophila W.Fitzg.	J. Bot.	50: 19	(1912)	S. Western Australia		612102	470258-1	Acacia eremophila W.Fitzg.
523	612768	69852-3	Fabaceae	Caesalpinioideae	Mimosoid clade	Variety	Synonym	Acacia leptoneura var. eremophila Fitzg. ex Ewart & Jean White	Proc. Roy. Soc. Victoria	, n.s., 23: 286	(1911)	Western Australia		612102	470258-1	Acacia eremophila W.Fitzg.
523	429556	60433467-2	Fabaceae	Caesalpinioideae	Mimosoid clade	Species	Synonym	Racosperma eremophilum (W.Fitzg.) Pedley	Austrobaileya	6: 463	(2003)			612102	470258-1	Acacia eremophila W.Fitzg.
525	612104	930696-1	Fabaceae	Caesalpinioideae	Mimosoid clade	Species	Accepted	Acacia eremophiloides Pedley & P.I.Forst.	Austrobaileya	2: 277	(1986)	SE. Queensland		612104	930696-1	Acacia eremophiloides Pedley & P.I.Forst.
525	868846	944361-1	Fabaceae	Caesalpinioideae	Mimosoid clade	Species	Synonym	Racosperma eremophiloides (Pedley & P.I.Forst.) Pedley	Austrobaileya	2: 348	(1987)			612104	930696-1	Acacia eremophiloides Pedley & P.I.Forst.
526	612106	470261-1	Fabaceae	Caesalpinioideae	Mimosoid clade	Species	Accepted	Acacia eriantha Desv.	J. Bot. Agric.	3: 68	(1814)	India		612106	470261-1	Acacia eriantha Desv.
526	374383	507960-1	Fabaceae	Caesalpinioideae	Mimosoid clade	Species	Synonym	Mimosa eriantha (Desv.) Poir.	Encycl.	, Suppl. 5: 530	(1817)			612106	470261-1	Acacia eriantha Desv.
527	612107	470262-1	Fabaceae	Caesalpinioideae	Mimosoid clade	Species	Accepted	Acacia ericifolia Benth.	London J. Bot.	1: 35	(1842)	W. Western Australia		612107	470262-1	Acacia ericifolia Benth.
527	612111		Fabaceae	Caesalpinioideae	Mimosoid clade	Variety	Invalid	Acacia ericifolia var. typica E.Pritz.	Bot. Jahrb. Syst.	35: 294	(1904)		, not validly publ.	612107	470262-1	Acacia ericifolia Benth.
527	612108	64564-3	Fabaceae	Caesalpinioideae	Mimosoid clade	Variety	Synonym	Acacia ericifolia var. crassa E.Pritz.	Bot. Jahrb. Syst.	35: 294	(1904)			612107	470262-1	Acacia ericifolia Benth.
527	612501	470544-1	Fabaceae	Caesalpinioideae	Mimosoid clade	Species	Synonym	Acacia hookeri Meisn.	Pl. Preiss.	1: 11	(1844)			612107	470262-1	Acacia ericifolia Benth.
527	429554	60433462-2	Fabaceae	Caesalpinioideae	Mimosoid clade	Species	Synonym	Racosperma ericifolium (Benth.) Pedley	Austrobaileya	6: 464	(2003)			612107	470262-1	Acacia ericifolia Benth.
528	612112	1008245-1	Fabaceae	Caesalpinioideae	Mimosoid clade	Species	Accepted	Acacia ericksoniae Maslin	Nuytsia	12: 343	(1999)	WSW. Western Australia		612112	1008245-1	Acacia ericksoniae Maslin
528	429553	60433463-2	Fabaceae	Caesalpinioideae	Mimosoid clade	Species	Synonym	Racosperma ericksoniae (Maslin) Pedley	Austrobaileya	6: 464	(2003)			612112	1008245-1	Acacia ericksoniae Maslin
529	612113	470263-1	Fabaceae	Caesalpinioideae	Mimosoid clade	Species	Accepted	Acacia erinacea Benth.	London J. Bot.	1: 360	(1842)	W. & S. Western Australia to SW. South Australia		612113	470263-1	Acacia erinacea Benth.
529	612114	64633-3	Fabaceae	Caesalpinioideae	Mimosoid clade	Variety	Synonym	Acacia erinacea var. microphylla E.Pritz.	Bot. Jahrb. Syst.	35: 299	(1904)			612113	470263-1	Acacia erinacea Benth.
529	429552	60433464-2	Fabaceae	Caesalpinioideae	Mimosoid clade	Species	Synonym	Racosperma erinaceum (Benth.) Pedley	Austrobaileya	6: 464	(2003)			612113	470263-1	Acacia erinacea Benth.
530	612116	470265-1	Fabaceae	Caesalpinioideae	Mimosoid clade	Species	Accepted	Acacia erioclada Benth.	Linnaea	26: 606	(1855)	WSW. Western Australia		612116	470265-1	Acacia erioclada Benth.
530	429520	60433465-2	Fabaceae	Caesalpinioideae	Mimosoid clade	Species	Synonym	Racosperma eriocladum (Benth.) Pedley	Austrobaileya	6: 464	(2003)			612116	470265-1	Acacia erioclada Benth.
531	612120	470269-1	Fabaceae	Caesalpinioideae	Mimosoid clade	Species	Accepted	Acacia eriopoda Maiden & Blakely	J. Roy. Soc. Western Australia	13: 27	(1927)	N. Western Australia		612120	470269-1	Acacia eriopoda Maiden & Blakely
531	429489	60433466-2	Fabaceae	Caesalpinioideae	Mimosoid clade	Species	Synonym	Racosperma eriopodum (Maiden & Blakely) Pedley	Austrobaileya	6: 464	(2003)			612120	470269-1	Acacia eriopoda Maiden & Blakely
532	612121	1008246-1	Fabaceae	Caesalpinioideae	Mimosoid clade	Species	Accepted	Acacia errabunda Maslin	Nuytsia	12: 345	(1999)	SSW. Western Australia		612121	1008246-1	Acacia errabunda Maslin
532	429531	60433469-2	Fabaceae	Caesalpinioideae	Mimosoid clade	Species	Synonym	Racosperma errabundum (Maslin) Pedley	Austrobaileya	6: 464	(2003)			612121	1008246-1	Acacia errabunda Maslin
533	612131	470279-1	Fabaceae	Caesalpinioideae	Mimosoid clade	Species	Accepted	Acacia esterhazia J.Mackay ex Regel	Cat. Pl. Hort. Aksakov.	: 2	(1860)	Australia		612131	470279-1	Acacia esterhazia J.Mackay ex Regel
534	612132	470280-1	Fabaceae	Caesalpinioideae	Mimosoid clade	Species	Accepted	Acacia estrophiolata F.Muell.	S. Sci. Rec.	2: 150	(1882)	WC. & C. Australia		612132	470280-1	Acacia estrophiolata F.Muell.
534	868847	944362-1	Fabaceae	Caesalpinioideae	Mimosoid clade	Species	Synonym	Racosperma estrophiolatum (F.Muell.) Pedley	Austrobaileya	2: 348	(1987)			612132	470280-1	Acacia estrophiolata F.Muell.
535	612139	470284-1	Fabaceae	Caesalpinioideae	Mimosoid clade	Species	Accepted	Acacia euthycarpa (J.M.Black) J.M.Black	Trans. Roy. Soc. South Australia	69: 310	(1945)	South Australia		612139	470284-1	Acacia euthycarpa (J.M.Black) J.M.Black
535	611561	60230-3	Fabaceae	Caesalpinioideae	Mimosoid clade	Variety	Synonym	Acacia calamifolia var. euthycarpa J.M.Black	Trans. & Proc. Roy. Soc. South Australia	47: 369	(1923)			612139	470284-1	Acacia euthycarpa (J.M.Black) J.M.Black
535	429506	60433470-2	Fabaceae	Caesalpinioideae	Mimosoid clade	Species	Synonym	Racosperma euthycarpum (J.M.Black) Pedley	Austrobaileya	6: 464	(2003)			612139	470284-1	Acacia euthycarpa (J.M.Black) J.M.Black
536	612140	20010395-1	Fabaceae	Caesalpinioideae	Mimosoid clade	Subspecies	Accepted	Acacia euthycarpa subsp. oblanceolata S.Wright	Muelleria	16: 64	(2002)	South Australia to Vicotria		612140	20010395-1	Acacia euthycarpa subsp. oblanceolata S.Wright
536	429505		Fabaceae	Caesalpinioideae	Mimosoid clade	Variety	Synonym	Racosperma euthycarpum var. oblanceolatum (S.Wright) Pedley	Austrobaileya	6: 464	(2003)			612140	20010395-1	Acacia euthycarpa subsp. oblanceolata S.Wright
537	612141	1008247-1	Fabaceae	Caesalpinioideae	Mimosoid clade	Species	Accepted	Acacia euthyphylla Maslin	Nuytsia	12: 347	(1999)	S. Western Australia		612141	1008247-1	Acacia euthyphylla Maslin
537	429504	60433472-2	Fabaceae	Caesalpinioideae	Mimosoid clade	Species	Synonym	Racosperma euthyphyllum (Maslin) Pedley	Austrobaileya	6: 464	(2003)			612141	1008247-1	Acacia euthyphylla Maslin
538	612142	1008248-1	Fabaceae	Caesalpinioideae	Mimosoid clade	Species	Accepted	Acacia evenulosa Maslin	Nuytsia	12: 348	(1999)	S. Western Australia		612142	1008248-1	Acacia evenulosa Maslin
538	429503	60433473-2	Fabaceae	Caesalpinioideae	Mimosoid clade	Species	Synonym	Racosperma evenulosum (Maslin) Pedley	Austrobaileya	6: 464	(2003)			612142	1008248-1	Acacia evenulosa Maslin
539	612143	470285-1	Fabaceae	Caesalpinioideae	Mimosoid clade	Species	Accepted	Acacia everistii Pedley	Austrobaileya	1: 279	(1979)	E. Queensland		612143	470285-1	Acacia everistii Pedley
539	868848	944363-1	Fabaceae	Caesalpinioideae	Mimosoid clade	Species	Synonym	Racosperma everistii (Pedley) Pedley	Austrobaileya	2: 348	(1987)			612143	470285-1	Acacia everistii Pedley
540	612145	470288-1	Fabaceae	Caesalpinioideae	Mimosoid clade	Species	Accepted	Acacia excelsa Benth.	J. Exped. Trop. Australia	: 225	(1848)	E. Australia		612145	470288-1	Acacia excelsa Benth.
540	611864	470119-1	Fabaceae	Caesalpinioideae	Mimosoid clade	Species	Synonym	Acacia daintreeana F.Muell.	Fragm.	4: 6	(1863)			612145	470288-1	Acacia excelsa Benth.
540	611959		Fabaceae	Caesalpinioideae	Mimosoid clade	Species	Synonym	Acacia diantreeana F.Muell.	Fragm.	4: 6	(1863)			612145	470288-1	Acacia excelsa Benth.
540	612147	64792-3	Fabaceae	Caesalpinioideae	Mimosoid clade	Variety	Synonym	Acacia excelsa var. daintreeana (F.Muell.) Domin	Biblioth. Bot.	22(89): 264	(1926)			612145	470288-1	Acacia excelsa Benth.
540	612149	64813-3	Fabaceae	Caesalpinioideae	Mimosoid clade	Variety	Synonym	Acacia excelsa var. glaucescens Domin	Biblioth. Bot.	22(89): 263	(1926)			612145	470288-1	Acacia excelsa Benth.
540	612150	64822-3	Fabaceae	Caesalpinioideae	Mimosoid clade	Variety	Synonym	Acacia excelsa var. polyphleba Domin	Biblioth. Bot.	22(89): 263	(1926)			612145	470288-1	Acacia excelsa Benth.
540	612151	64834-3	Fabaceae	Caesalpinioideae	Mimosoid clade	Variety	Synonym	Acacia excelsa var. typica Domin	Biblioth. Bot.	22(89): 263	(1926)			612145	470288-1	Acacia excelsa Benth.
540	613513	471243-1	Fabaceae	Caesalpinioideae	Mimosoid clade	Species	Synonym	Acacia pterocarpa F.Muell.	J. Proc. Linn. Soc., Bot.	3: 134	(1859)			612145	470288-1	Acacia excelsa Benth.
540	868849	944364-1	Fabaceae	Caesalpinioideae	Mimosoid clade	Species	Synonym	Racosperma excelsum (Benth.) Pedley	Austrobaileya	2: 348	(1987)			612145	470288-1	Acacia excelsa Benth.
541	612146	884529-1	Fabaceae	Caesalpinioideae	Mimosoid clade	Subspecies	Accepted	Acacia excelsa subsp. angusta Pedley	Austrobaileya	1: 213	(1978)	Queensland to N. New South Wales		612146	884529-1	Acacia excelsa subsp. angusta Pedley
541	868850	953689-1	Fabaceae	Caesalpinioideae	Mimosoid clade	Subspecies	Synonym	Racosperma excelsum subsp. angustum (Pedley) Pedley	Austrobaileya	2: 348	(1987)			612146	884529-1	Acacia excelsa subsp. angusta Pedley
541	429502		Fabaceae	Caesalpinioideae	Mimosoid clade	Variety	Synonym	Racosperma excelsum var. angustum (Pedley) Pedley	Austrobaileya	6: 464	(2003)			612146	884529-1	Acacia excelsa subsp. angusta Pedley
542	612152	470289-1	Fabaceae	Caesalpinioideae	Mimosoid clade	Species	Accepted	Acacia excentrica Maiden & Blakely	J. Roy. Soc. Western Australia	13: 4	(1927)	S. Western Australia		612152	470289-1	Acacia excentrica Maiden & Blakely
542	429501	60433475-2	Fabaceae	Caesalpinioideae	Mimosoid clade	Species	Synonym	Racosperma excentricum (Maiden & Blakely) Pedley	Austrobaileya	6: 464	(2003)			612152	470289-1	Acacia excentrica Maiden & Blakely
543	994504	77143661-1	Fabaceae	Caesalpinioideae	Mimosoid clade	Species	Accepted	Acacia exigua I.M.Turner	Ann. Bot. Fenn.	51: 306	(2014)	NW. Western Australia		994504	77143661-1	Acacia exigua I.M.Turner
543	612153	899064-1	Fabaceae	Caesalpinioideae	Mimosoid clade	Species	Illegitimate	Acacia exilis Maslin	Nuytsia	4: 87	(1982)		, nom. illeg.	994504	77143661-1	Acacia exigua I.M.Turner
543	429500	60433476-2	Fabaceae	Caesalpinioideae	Mimosoid clade	Species	Synonym	Racosperma exile Pedley	Austrobaileya	6: 464	(2003)			994504	77143661-1	Acacia exigua I.M.Turner
544	612154	470290-1	Fabaceae	Caesalpinioideae	Mimosoid clade	Species	Accepted	Acacia exocarpoides W.Fitzg.	J. Western Australia Nat. Hist. Soc.	1: 7	(1904)	Western Australia		612154	470290-1	Acacia exocarpoides W.Fitzg.
544	429488	60433477-2	Fabaceae	Caesalpinioideae	Mimosoid clade	Species	Synonym	Racosperma exocarpoides (W.Fitzg.) Pedley	Austrobaileya	6: 464	(2003)			612154	470290-1	Acacia exocarpoides W.Fitzg.
545	612157	470293-1	Fabaceae	Caesalpinioideae	Mimosoid clade	Species	Accepted	Acacia extensa Lindl.	Sketch Veg. Swan R.	: 15	(1839)	SW. Western Australia		612157	470293-1	Acacia extensa Lindl.
545	611563	469910-1	Fabaceae	Caesalpinioideae	Mimosoid clade	Species	Synonym	Acacia calamistrata Jacq.	J. Soc. Imp. Centr. Hort.	8: 344	(1862)	Australia		612157	470293-1	Acacia extensa Lindl.
545	612370	66665-3	Fabaceae	Caesalpinioideae	Mimosoid clade	Species	Synonym	Acacia graminea Lehm. ex Meisn.	Pl. Preiss.	1: 5	(1844)			612157	470293-1	Acacia extensa Lindl.
545	613342	471116-1	Fabaceae	Caesalpinioideae	Mimosoid clade	Species	Synonym	Acacia pentaedra Regel	Gartenflora	1: 228	(1852)			612157	470293-1	Acacia extensa Lindl.
545	429498	60433478-2	Fabaceae	Caesalpinioideae	Mimosoid clade	Species	Synonym	Racosperma extensum (Lindl.) Pedley	Austrobaileya	6: 464	(2003)			612157	470293-1	Acacia extensa Lindl.
546	612158	470294-1	Fabaceae	Caesalpinioideae	Mimosoid clade	Species	Accepted	Acacia exudans Lindl.	Three Exped. Australia	1: 212	(1838)	SW. Victoria		612158	470294-1	Acacia exudans Lindl.
546	612156		Fabaceae	Caesalpinioideae	Mimosoid clade	Species	Orthographic	Acacia exsudans Lindl.	Three Exped. Australia	2: 214	(1838)		, orth. var.	612158	470294-1	Acacia exudans Lindl.
546	614242	82634-3	Fabaceae	Caesalpinioideae	Mimosoid clade	Variety	Synonym	Acacia verniciflua var. latifolia Benth.	Fl. Austral.	2: 358	(1864)			612158	470294-1	Acacia exudans Lindl.
547	612160	470296-1	Fabaceae	Caesalpinioideae	Mimosoid clade	Species	Accepted	Acacia fagonioides Benth.	London J. Bot.	1: 387	(1842)	WSW. Western Australia		612160	470296-1	Acacia fagonioides Benth.
547	613534	77536-3	Fabaceae	Caesalpinioideae	Mimosoid clade	Variety	Synonym	Acacia pulchella var. fagonioides (Benth.) J.F.Macbr.	Contr. Gray Herb.	59: 8	(1919)			612160	470296-1	Acacia fagonioides Benth.
547	429508	60433479-2	Fabaceae	Caesalpinioideae	Mimosoid clade	Species	Synonym	Racosperma fagonioides (Benth.) Pedley	Austrobaileya	6: 464	(2003)			612160	470296-1	Acacia fagonioides Benth.
548	612161	470299-1	Fabaceae	Caesalpinioideae	Mimosoid clade	Species	Accepted	Acacia falcata Willd.	Sp. Pl., ed. 4	, 4: 1053	(1806)	E. Australia		612161	470299-1	Acacia falcata Willd.
548	512287		Fabaceae	Caesalpinioideae	Mimosoid clade	Species	Illegitimate	Mimosa falcata (Willd.) Poir.	Encycl.	, Suppl. 1: 61	(1810)		, nom. illeg.	612161	470299-1	Acacia falcata Willd.
548	373667	508401-1	Fabaceae	Caesalpinioideae	Mimosoid clade	Species	Illegitimate	Mimosa obliqua J.C.Wendl.	Bot. Beob.	: 57	(1798)		, nom. illeg.	612161	470299-1	Acacia falcata Willd.
548	612163	470298-1	Fabaceae	Caesalpinioideae	Mimosoid clade	Species	Invalid	Acacia falcata Siebold ex Steud.	Nomencl. Bot.	, ed. 2, 1: 5	(1840)		, not validly publ.	612161	470299-1	Acacia falcata Willd.
548	612164	64922-3	Fabaceae	Caesalpinioideae	Mimosoid clade	Variety	Synonym	Acacia falcata var. minor Colla	Mem. Reale Accad. Sci. Torino	35: 175	(1831)			612161	470299-1	Acacia falcata Willd.
548	613176	471011-1	Fabaceae	Caesalpinioideae	Mimosoid clade	Species	Synonym	Acacia obliqua Desv.	J. Bot. Agric.	3: 67	(1814)			612161	470299-1	Acacia falcata Willd.
548	613395	471159-1	Fabaceae	Caesalpinioideae	Mimosoid clade	Species	Synonym	Acacia plagiophylla Spreng.	Syst. Veg.	3: 135	(1826)			612161	470299-1	Acacia falcata Willd.
548	868851	942640-1	Fabaceae	Caesalpinioideae	Mimosoid clade	Species	Synonym	Racosperma falcatum (Willd.) Pedley	Bot. J. Linn. Soc.	92: 248	(1986)			612161	470299-1	Acacia falcata Willd.
549	612166	470301-1	Fabaceae	Caesalpinioideae	Mimosoid clade	Species	Accepted	Acacia falciformis DC.	Prodr.	2: 452	(1825)	E. & SE. Australia		612166	470301-1	Acacia falciformis DC.
549	613336		Fabaceae	Caesalpinioideae	Mimosoid clade	Variety	Invalid	Acacia penninervis var. normalis R.T.Baker	Proc. Linn. Soc. New South Wales	21: 440	(1896)		, not validly publ.	612166	470301-1	Acacia falciformis DC.
549	611341	469770-1	Fabaceae	Caesalpinioideae	Mimosoid clade	Species	Synonym	Acacia astringens A.Cunn. ex G.Don	Gen. Hist.	2: 405	(1832)			612166	470301-1	Acacia falciformis DC.
549	613331	75605-3	Fabaceae	Caesalpinioideae	Mimosoid clade	Variety	Synonym	Acacia penninervis var. falciformis (DC.) Benth.	Fl. Austral.	2: 362	(1864)			612166	470301-1	Acacia falciformis DC.
549	868852	944365-1	Fabaceae	Caesalpinioideae	Mimosoid clade	Species	Synonym	Racosperma falciforme (DC.) Pedley	Austrobaileya	2: 348	(1987)			612166	470301-1	Acacia falciformis DC.
550	612171	470306-1	Fabaceae	Caesalpinioideae	Mimosoid clade	Species	Accepted	Acacia farinosa Lindl.	Three Exped. Australia	2: 146	(1838)	SE. South Australia to W. Victoria		612171	470306-1	Acacia farinosa Lindl.
550	429496	60433480-2	Fabaceae	Caesalpinioideae	Mimosoid clade	Species	Synonym	Racosperma farinosum (Lindl.) Pedley	Austrobaileya	6: 464	(2003)			612171	470306-1	Acacia farinosa Lindl.
551	612185	470312-1	Fabaceae	Caesalpinioideae	Mimosoid clade	Species	Accepted	Acacia fasciculifera F.Muell. ex Benth.	Fl. Austral.	2: 361	(1864)	E. Queensland		612185	470312-1	Acacia fasciculifera F.Muell. ex Benth.
551	613337	75784-3	Fabaceae	Caesalpinioideae	Mimosoid clade	Variety	Synonym	Acacia penninervis var. stenophylla Domin	Biblioth. Bot.	22(89): 254	(1926)	===		612185	470312-1	Acacia fasciculifera F.Muell. ex Benth.
551	868853	944366-1	Fabaceae	Caesalpinioideae	Mimosoid clade	Species	Synonym	Racosperma fasciculiferum (F.Muell. ex Benth.) Pedley	Austrobaileya	2: 348	(1987)			612185	470312-1	Acacia fasciculifera F.Muell. ex Benth.
552	612186	1007213-1	Fabaceae	Caesalpinioideae	Mimosoid clade	Species	Accepted	Acacia faucium Pedley	Austrobaileya	5: 314	(1999)	Queensland		612186	1007213-1	Acacia faucium Pedley
552	429495	60433481-2	Fabaceae	Caesalpinioideae	Mimosoid clade	Species	Synonym	Racosperma faucium (Pedley) Pedley	Austrobaileya	6: 464	(2003)			612186	1007213-1	Acacia faucium Pedley
553	612187	470313-1	Fabaceae	Caesalpinioideae	Mimosoid clade	Species	Accepted	Acacia fauntleroyi (Maiden) Maiden & Blakely	J. Roy. Soc. Western Australia	13: 26	(1927)	SW. Australia		612187	470313-1	Acacia fauntleroyi (Maiden) Maiden & Blakely
553	613220	74568-3	Fabaceae	Caesalpinioideae	Mimosoid clade	Variety	Synonym	Acacia oncinophylla var. fauntleroyi Maiden	J. Proc. Roy. Soc. New S. Wales	53: 214	(1920)			612187	470313-1	Acacia fauntleroyi (Maiden) Maiden & Blakely
553	429494	60433482-2	Fabaceae	Caesalpinioideae	Mimosoid clade	Species	Synonym	Racosperma fauntleroyi (Maiden) Pedley	Austrobaileya	6: 465	(2003)			612187	470313-1	Acacia fauntleroyi (Maiden) Maiden & Blakely
554	606022	77092635-1	Fabaceae	Caesalpinioideae	Mimosoid clade	Species	Accepted	Acacia fecunda Maslin	Nuytsia	18: 151	(2008)	Western Australia		606022	77092635-1	Acacia fecunda Maslin
555	612189	470315-1	Fabaceae	Caesalpinioideae	Mimosoid clade	Species	Accepted	Acacia ferocior Maiden	J. Proc. Roy. Soc. New S. Wales	53: 194	(1919)	SSW. Western Australia		612189	470315-1	Acacia ferocior Maiden
555	429493	60433483-2	Fabaceae	Caesalpinioideae	Mimosoid clade	Species	Synonym	Racosperma ferocius (Maiden) Pedley	Austrobaileya	6: 465	(2003)			612189	470315-1	Acacia ferocior Maiden
557	612197	901322-1	Fabaceae	Caesalpinioideae	Mimosoid clade	Species	Accepted	Acacia filamentosa Maslin	Nuytsia	4(3): 37	(1983)	N. Western Australia		612197	901322-1	Acacia filamentosa Maslin
557	429492	60433484-2	Fabaceae	Caesalpinioideae	Mimosoid clade	Species	Synonym	Racosperma filamentosum (Maslin) Pedley	Austrobaileya	6: 465	(2003)			612197	901322-1	Acacia filamentosa Maslin
558	612200	470321-1	Fabaceae	Caesalpinioideae	Mimosoid clade	Species	Accepted	Acacia filicifolia Cheel & M.B.Welch	J. Proc. Roy. Soc. New S. Wales	65: 232	(1931 publ. 1932)	SE. Queensland to EC. & E. New South Wales		612200	470321-1	Acacia filicifolia Cheel & M.B.Welch
558	868854	944367-1	Fabaceae	Caesalpinioideae	Mimosoid clade	Species	Synonym	Racosperma filicifolium (Cheel & M.B.Welch) Pedley	Austrobaileya	2: 348	(1987)			612200	470321-1	Acacia filicifolia Cheel & M.B.Welch
559	612206	470326-1	Fabaceae	Caesalpinioideae	Mimosoid clade	Species	Accepted	Acacia filifolia Benth.	London J. Bot.	1: 369	(1842)	WSW. Western Australia		612206	470326-1	Acacia filifolia Benth.
559	429491	60433485-2	Fabaceae	Caesalpinioideae	Mimosoid clade	Species	Synonym	Racosperma filifolium (Benth.) Pedley	Austrobaileya	6: 465	(2003)			612206	470326-1	Acacia filifolia Benth.
560	612207	1007214-1	Fabaceae	Caesalpinioideae	Mimosoid clade	Species	Accepted	Acacia filipes Pedley	Austrobaileya	5: 315	(1999)	N. Northern Territory		612207	1007214-1	Acacia filipes Pedley
560	429490	60433486-2	Fabaceae	Caesalpinioideae	Mimosoid clade	Species	Synonym	Racosperma filipes (Pedley) Pedley	Austrobaileya	6: 465	(2003)			612207	1007214-1	Acacia filipes Pedley
561	612208	470327-1	Fabaceae	Caesalpinioideae	Mimosoid clade	Species	Accepted	Acacia fimbriata A.Cunn. ex G.Don	Gen. Hist.	2: 406	(1832)	E. Australia		612208	470327-1	Acacia fimbriata A.Cunn. ex G.Don
561	612209	65184-3	Fabaceae	Caesalpinioideae	Mimosoid clade	Variety	Synonym	Acacia fimbriata var. glabra C.T.White	Proc. Roy. Soc. Queensland	50: 72	(1939)			612208	470327-1	Acacia fimbriata A.Cunn. ex G.Don
561	612210	65198-3	Fabaceae	Caesalpinioideae	Mimosoid clade	Variety	Synonym	Acacia fimbriata var. perangusta C.T.White	Proc. Roy. Soc. Queensland	50: 72	(1939)			612208	470327-1	Acacia fimbriata A.Cunn. ex G.Don
561	613345	471119-1	Fabaceae	Caesalpinioideae	Mimosoid clade	Species	Synonym	Acacia perangusta (C.T.White) Pedley	Austrobaileya	1: 287	(1979)	SE. Queensland		612208	470327-1	Acacia fimbriata A.Cunn. ex G.Don
561	613475	77044-3	Fabaceae	Caesalpinioideae	Mimosoid clade	Variety	Synonym	Acacia prominens var. fimbriata (A.Cunn. ex G.Don) Domin	Biblioth. Bot.	22(89): 256	(1926)			612208	470327-1	Acacia fimbriata A.Cunn. ex G.Don
561	613478	77094-3	Fabaceae	Caesalpinioideae	Mimosoid clade	Variety	Synonym	Acacia prominens var. whiteana Domin	Biblioth. Bot.	22(89): 256	(1926)			612208	470327-1	Acacia fimbriata A.Cunn. ex G.Don
561	868855	944368-1	Fabaceae	Caesalpinioideae	Mimosoid clade	Species	Synonym	Racosperma fimbriatum (A.Cunn. ex G.Don) Pedley	Austrobaileya	2: 348	(1987)			612208	470327-1	Acacia fimbriata A.Cunn. ex G.Don
561	868969	944455-1	Fabaceae	Caesalpinioideae	Mimosoid clade	Species	Synonym	Racosperma perangustum (C.T.White) Pedley	Austrobaileya	2: 353	(1987)			612208	470327-1	Acacia fimbriata A.Cunn. ex G.Don
562	612216	470332-1	Fabaceae	Caesalpinioideae	Mimosoid clade	Species	Accepted	Acacia flabellifolia W.Fitzg.	J. Western Australia Nat. Hist. Soc.	1: 11	(1904)	WSW. Western Australia		612216	470332-1	Acacia flabellifolia W.Fitzg.
562	429518	60433487-2	Fabaceae	Caesalpinioideae	Mimosoid clade	Species	Synonym	Racosperma flabellifolium (W.Fitzg.) Pedley	Austrobaileya	6: 465	(2003)			612216	470332-1	Acacia flabellifolia W.Fitzg.
563	612218	470333-1	Fabaceae	Caesalpinioideae	Mimosoid clade	Species	Accepted	Acacia flaccida Spreng.	Syst. Veg.	3: 137	(1826)	Brazil		612218	470333-1	Acacia flaccida Spreng.
564	612220	470334-1	Fabaceae	Caesalpinioideae	Mimosoid clade	Species	Accepted	Acacia flagelliformis Court	Nuytsia	2: 170	(1978)	WSW. Western Australia		612220	470334-1	Acacia flagelliformis Court
564	429497	60433488-2	Fabaceae	Caesalpinioideae	Mimosoid clade	Species	Synonym	Racosperma flagelliforme (Court) Pedley	Austrobaileya	6: 465	(2003)			612220	470334-1	Acacia flagelliformis Court
565	612223	470337-1	Fabaceae	Caesalpinioideae	Mimosoid clade	Species	Accepted	Acacia flavescens A.Cunn. ex Benth.	London J. Bot.	1: 381	(1842)	N. & E. Queensland		612223	470337-1	Acacia flavescens A.Cunn. ex Benth.
565	612225		Fabaceae	Caesalpinioideae	Mimosoid clade	Variety	Invalid	Acacia flavescens var. typica Domin	Biblioth. Bot.	22(89): 264	(1926)		, not validly publ.	612223	470337-1	Acacia flavescens A.Cunn. ex Benth.
565	612224	65295-3	Fabaceae	Caesalpinioideae	Mimosoid clade	Variety	Synonym	Acacia flavescens var. nobilis Domin	Biblioth. Bot.	22(89): 818	(1926)			612223	470337-1	Acacia flavescens A.Cunn. ex Benth.
565	868856	944369-1	Fabaceae	Caesalpinioideae	Mimosoid clade	Species	Synonym	Racosperma flavescens (A.Cunn. ex Benth.) Pedley	Austrobaileya	2: 348	(1987)			612223	470337-1	Acacia flavescens A.Cunn. ex Benth.
566	612226	470338-1	Fabaceae	Caesalpinioideae	Mimosoid clade	Species	Accepted	Acacia flavipila A.S.George	W. Austral. Naturalist	10: 32	(1966)	SW. Australia		612226	470338-1	Acacia flavipila A.S.George
566	611362	469782-1	Fabaceae	Caesalpinioideae	Mimosoid clade	Species	Illegitimate	Acacia aurea C.A.Gardner	J. Roy. Soc. Western Australia	27: 174	(1942)	Western Australia	, nom. illeg.	612226	470338-1	Acacia flavipila A.S.George
566	429499	60433489-2	Fabaceae	Caesalpinioideae	Mimosoid clade	Species	Synonym	Racosperma flavipilum (A.S.George) Pedley	Austrobaileya	6: 465	(2003)			612226	470338-1	Acacia flavipila A.S.George
567	612227	951533-1	Fabaceae	Caesalpinioideae	Mimosoid clade	Variety	Accepted	Acacia flavipila var. ovalis R.S.Cowan & Maslin	Nuytsia	7: 191	(1990)	SW. Australia		612227	951533-1	Acacia flavipila var. ovalis R.S.Cowan & Maslin
567	429528		Fabaceae	Caesalpinioideae	Mimosoid clade	Variety	Synonym	Racosperma flavipilum var. ovale (R.S.Cowan & Maslin) Pedley	Austrobaileya	6: 465	(2003)			612227	951533-1	Acacia flavipila var. ovalis R.S.Cowan & Maslin
568	612228	470339-1	Fabaceae	Caesalpinioideae	Mimosoid clade	Species	Accepted	Acacia fleckeri Pedley	Austrobaileya	1: 211	(1978)	N. Queensland		612228	470339-1	Acacia fleckeri Pedley
568	868857	944370-1	Fabaceae	Caesalpinioideae	Mimosoid clade	Species	Synonym	Racosperma fleckeri (Pedley) Pedley	Austrobaileya	2: 348	(1987)			612228	470339-1	Acacia fleckeri Pedley
569	612231	470342-1	Fabaceae	Caesalpinioideae	Mimosoid clade	Species	Accepted	Acacia flexifolia A.Cunn. ex Benth.	London J. Bot.	1: 359	(1842)	SE. Queensland to Victoria		612231	470342-1	Acacia flexifolia A.Cunn. ex Benth.
569	868858	944371-1	Fabaceae	Caesalpinioideae	Mimosoid clade	Species	Synonym	Racosperma flexifolium (A.Cunn. ex Benth.) Pedley	Austrobaileya	2: 348	(1987)			612231	470342-1	Acacia flexifolia A.Cunn. ex Benth.
570	612236	470345-1	Fabaceae	Caesalpinioideae	Mimosoid clade	Species	Accepted	Acacia flocktoniae Maiden	J. Proc. Roy. Soc. New S. Wales	49: 476	(1915 publ. 1916)	CE. New South Wales (Blue Mts.)		612236	470345-1	Acacia flocktoniae Maiden
570	612876	71757-3	Fabaceae	Caesalpinioideae	Mimosoid clade	Variety	Synonym	Acacia lunata var. crassiuscula Maiden & Betche	Wattles Wattle-Barks	, ed. 3: 82	(1906)			612236	470345-1	Acacia flocktoniae Maiden
570	429527	60433491-2	Fabaceae	Caesalpinioideae	Mimosoid clade	Species	Synonym	Racosperma flocktoniae (Maiden) Pedley	Austrobaileya	6: 465	(2003)			612236	470345-1	Acacia flocktoniae Maiden
571	612237	470346-1	Fabaceae	Caesalpinioideae	Mimosoid clade	Species	Accepted	Acacia floribunda (Vent.) Willd.	Sp. Pl., ed. 4	, 4: 1051	(1806)	SE. Queensland to E. Victoria		612237	470346-1	Acacia floribunda (Vent.) Willd.
571	611237	469723-1	Fabaceae	Caesalpinioideae	Mimosoid clade	Species	Illegitimate	Acacia angustifolia G.Lodd.	Bot. Cab.	8: t. 763	(1823)		, nom. illeg.	612237	470346-1	Acacia floribunda (Vent.) Willd.
571	612238	65423-3	Fabaceae	Caesalpinioideae	Mimosoid clade	Variety	Synonym	Acacia floribunda var. latifolia Benth.	London J. Bot.	1: 371	(1842)			612237	470346-1	Acacia floribunda (Vent.) Willd.
571	612582	470604-1	Fabaceae	Caesalpinioideae	Mimosoid clade	Species	Synonym	Acacia intermedia A.Cunn. ex Hook.	Bot. Mag.	59: t. 3203	(1832)			612237	470346-1	Acacia floribunda (Vent.) Willd.
571	612833		Fabaceae	Caesalpinioideae	Mimosoid clade	Form	Synonym	Acacia longifolia f. floribunda (Vent.) Siebert & Voss	Vilm. Blumengärtn. ed. 3	, 1: 228	(1896)			612237	470346-1	Acacia floribunda (Vent.) Willd.
571	612832		Fabaceae	Caesalpinioideae	Mimosoid clade	Variety	Synonym	Acacia longifolia var. floribunda (Vent.) Benth.	Fl. Austral.	2: 398	(1864)			612237	470346-1	Acacia floribunda (Vent.) Willd.
571	375004	508017-1	Fabaceae	Caesalpinioideae	Mimosoid clade	Species	Synonym	Mimosa floribunda Vent.	Choix Pl.	: t. 13	(1803)			612237	470346-1	Acacia floribunda (Vent.) Willd.
571	374856	508357-1	Fabaceae	Caesalpinioideae	Mimosoid clade	Species	Synonym	Mimosa mucronulata Dum.Cours.	Bot. Cult.	, ed. 2, 7: 296	(1814)			612237	470346-1	Acacia floribunda (Vent.) Willd.
571	544082	514261-1	Fabaceae	Caesalpinioideae	Mimosoid clade	Species	Synonym	Phyllodoce floribunda (Vent.) Link	Handbuch	2: 133	(1831)			612237	470346-1	Acacia floribunda (Vent.) Willd.
571	868859	944372-1	Fabaceae	Caesalpinioideae	Mimosoid clade	Species	Synonym	Racosperma floribundum (Vent.) Pedley	Austrobaileya	2: 348	(1987)			612237	470346-1	Acacia floribunda (Vent.) Willd.
572	612239	470347-1	Fabaceae	Caesalpinioideae	Mimosoid clade	Species	Accepted	Acacia floydii Tindale	Telopea	1: 439	(1980)	NE. New South Wales		612239	470347-1	Acacia floydii Tindale
572	868860	944373-1	Fabaceae	Caesalpinioideae	Mimosoid clade	Species	Synonym	Racosperma floydii (Tindale) Pedley	Austrobaileya	2: 348	(1987)			612239	470347-1	Acacia floydii Tindale
573	612242	1007215-1	Fabaceae	Caesalpinioideae	Mimosoid clade	Species	Accepted	Acacia fodinalis Pedley	Austrobaileya	5: 316	(1999)	Queensland		612242	1007215-1	Acacia fodinalis Pedley
573	429526	60433492-2	Fabaceae	Caesalpinioideae	Mimosoid clade	Species	Synonym	Racosperma fodinale (Pedley) Pedley	Austrobaileya	6: 465	(2003)			612242	1007215-1	Acacia fodinalis Pedley
574	612247	1008309-1	Fabaceae	Caesalpinioideae	Mimosoid clade	Species	Accepted	Acacia formidabilis C.A.Gardner ex R.S.Cowan & Maslin	Nuytsia	12: 460	(1999)	W. Western Australia		612247	1008309-1	Acacia formidabilis C.A.Gardner ex R.S.Cowan & Maslin
574	429525	60433493-2	Fabaceae	Caesalpinioideae	Mimosoid clade	Species	Synonym	Racosperma formidabile (C.A.Gardner ex R.S.Cowan & Maslin) Pedley	Austrobaileya	6: 465	(2003)			612247	1008309-1	Acacia formidabilis C.A.Gardner ex R.S.Cowan & Maslin
575	612249	470354-1	Fabaceae	Caesalpinioideae	Mimosoid clade	Species	Accepted	Acacia forrestiana E.Pritz.	Bot. Jahrb. Syst.	35: 298	(1904)	WSW. Western Australia (Hill Range)		612249	470354-1	Acacia forrestiana E.Pritz.
575	429524	60433494-2	Fabaceae	Caesalpinioideae	Mimosoid clade	Species	Synonym	Racosperma forrestianum (E.Pritz.) Pedley	Austrobaileya	6: 465	(2003)			612249	470354-1	Acacia forrestiana E.Pritz.
576	1236662		Fabaceae	Caesalpinioideae	Mimosoid clade	Species	Accepted	Acacia forsteri Pedley	Austrobaileya	10: 301	(2019)	Queensland		1236662		Acacia forsteri Pedley
577	612250	470355-1	Fabaceae	Caesalpinioideae	Mimosoid clade	Species	Accepted	Acacia forsythii Maiden & Blakely	J. Proc. Roy. Soc. New S. Wales	60: 179	(1927)	EC. New South Wales (Warrumbungle Range)		612250	470355-1	Acacia forsythii Maiden & Blakely
577	429523	60433495-2	Fabaceae	Caesalpinioideae	Mimosoid clade	Species	Synonym	Racosperma forsythii (Maiden & Blakely) Pedley	Austrobaileya	6: 465	(2003)			612250	470355-1	Acacia forsythii Maiden & Blakely
578	612251	470356-1	Fabaceae	Caesalpinioideae	Mimosoid clade	Species	Accepted	Acacia fragilis Maiden & Blakely	J. Roy. Soc. Western Australia	13: 5	(1927)	SW. Australia		612251	470356-1	Acacia fragilis Maiden & Blakely
578	614148	82111-3	Fabaceae	Caesalpinioideae	Mimosoid clade	Variety	Synonym	Acacia triptycha var. tenuis Maiden	J. Proc. Roy. Soc. New S. Wales	53: 178	(1920)			612251	470356-1	Acacia fragilis Maiden & Blakely
578	429522	60433496-2	Fabaceae	Caesalpinioideae	Mimosoid clade	Species	Synonym	Racosperma fragile (Maiden & Blakely) Pedley	Austrobaileya	6: 465	(2003)			612251	470356-1	Acacia fragilis Maiden & Blakely
579	1001679	77146101-1	Fabaceae	Caesalpinioideae	Mimosoid clade	Species	Accepted	Acacia fraternalis Maslin	Nuytsia	24: 155	(2014)	Western Australia		1001679	77146101-1	Acacia fraternalis Maslin
580	612255	470360-1	Fabaceae	Caesalpinioideae	Mimosoid clade	Species	Accepted	Acacia frigescens J.H.Willis	Vict. Naturalist	73: 158	(1957)	Victoria		612255	470360-1	Acacia frigescens J.H.Willis
580	429521	60433497-2	Fabaceae	Caesalpinioideae	Mimosoid clade	Species	Synonym	Racosperma frigescens (J.H.Willis) Pedley	Austrobaileya	6: 465	(2003)			612255	470360-1	Acacia frigescens J.H.Willis
581	612256	470361-1	Fabaceae	Caesalpinioideae	Mimosoid clade	Species	Accepted	Acacia froggattii Maiden	J. Proc. Roy. Soc. New S. Wales	53: 204	(1919)	NW. Australia		612256	470361-1	Acacia froggattii Maiden
581	868861	944292-1	Fabaceae	Caesalpinioideae	Mimosoid clade	Species	Synonym	Racosperma froggattii (Maiden) Pedley	Austrobaileya	2: 318	(1987)			612256	470361-1	Acacia froggattii Maiden
582	612260		Fabaceae	Caesalpinioideae	Mimosoid clade	Species	Invalid	Acacia fruticosa G.Don	Hort. Brit.	: 409	(1830)		, not validly publ.	612259	470365-1	Acacia frutescens Steud.
583	612266	470372-1	Fabaceae	Caesalpinioideae	Mimosoid clade	Species	Accepted	Acacia fulva Tindale	Contr. New South Wales Natl. Herb.	4: 19	(1966)	CE. New South Wales		612266	470372-1	Acacia fulva Tindale
583	429509	60433498-2	Fabaceae	Caesalpinioideae	Mimosoid clade	Species	Synonym	Racosperma fulvum (Tindale) Pedley	Austrobaileya	6: 465	(2003)			612266	470372-1	Acacia fulva Tindale
584	913419	77123737-1	Fabaceae	Caesalpinioideae	Mimosoid clade	Species	Accepted	Acacia fuscaneura Maslin & J.E.Reid	Nuytsia	22: 205	(2012)	NW. & WC. Western Australia		913419	77123737-1	Acacia fuscaneura Maslin & J.E.Reid
584	611222	20001403-1	Fabaceae	Caesalpinioideae	Mimosoid clade	Variety	Synonym	Acacia aneura var. fuliginea Pedley	Fl. Australia	11B: 489	(2001)	NW. & WC. Western Australia		913419	77123737-1	Acacia fuscaneura Maslin & J.E.Reid
584	429585	60428778-2	Fabaceae	Caesalpinioideae	Mimosoid clade	Variety	Synonym	Racosperma aneurum var. fuligineum (Pedley) Pedley	Austrobaileya	6: 450	(2003)			913419	77123737-1	Acacia fuscaneura Maslin & J.E.Reid
585	612275	901323-1	Fabaceae	Caesalpinioideae	Mimosoid clade	Species	Accepted	Acacia galeata Maslin	Nuytsia	4: 394	(1983)	W. Western Australia		612275	901323-1	Acacia galeata Maslin
585	429519	60433539-2	Fabaceae	Caesalpinioideae	Mimosoid clade	Species	Synonym	Racosperma galeatum (Maslin) Pedley	Austrobaileya	6: 466	(2003)			612275	901323-1	Acacia galeata Maslin
586	612276	470381-1	Fabaceae	Caesalpinioideae	Mimosoid clade	Species	Accepted	Acacia galioides Benth.	London J. Bot.	1: 344	(1842)	N. Australia		612276	470381-1	Acacia galioides Benth.
586	612282		Fabaceae	Caesalpinioideae	Mimosoid clade	Variety	Invalid	Acacia galioides var. typica Domin	Biblioth. Bot.	22(89): 252	(1926)		, not validly publ.	612276	470381-1	Acacia galioides Benth.
586	612278		Fabaceae	Caesalpinioideae	Mimosoid clade	Form	Synonym	Acacia galioides f. denudata Domin	Biblioth. Bot.	22(89): 252	(1926)			612276	470381-1	Acacia galioides Benth.
586	612280		Fabaceae	Caesalpinioideae	Mimosoid clade	Form	Synonym	Acacia galioides f. hirsutiuscula Domin	Biblioth. Bot.	22(89): 252	(1926)			612276	470381-1	Acacia galioides Benth.
586	868862	944374-1	Fabaceae	Caesalpinioideae	Mimosoid clade	Species	Synonym	Racosperma galioides (Benth.) Pedley	Austrobaileya	2: 349	(1987)			612276	470381-1	Acacia galioides Benth.
587	612279	884530-1	Fabaceae	Caesalpinioideae	Mimosoid clade	Variety	Accepted	Acacia galioides var. glabriflora (Domin) Pedley	Contr. Queensland Herb.	11: 15	(1972)	N. Australia		612279	884530-1	Acacia galioides var. glabriflora (Domin) Pedley
587	612314	470406-1	Fabaceae	Caesalpinioideae	Mimosoid clade	Species	Synonym	Acacia glabriflora Domin	Biblioth. Bot.	22(89): 251	(1926)			612279	884530-1	Acacia galioides var. glabriflora (Domin) Pedley
588	612281	884531-1	Fabaceae	Caesalpinioideae	Mimosoid clade	Variety	Accepted	Acacia galioides var. leioclada (Domin) Pedley	Contr. Queensland Herb.	11: 15	(1972)	Northern Territory to NC. Queensland		612281	884531-1	Acacia galioides var. leioclada (Domin) Pedley
588	612746	470722-1	Fabaceae	Caesalpinioideae	Mimosoid clade	Species	Synonym	Acacia leioclada Domin	Biblioth. Bot.	22(89): 251	(1926)			612281	884531-1	Acacia galioides var. leioclada (Domin) Pedley
589	612286	470385-1	Fabaceae	Caesalpinioideae	Mimosoid clade	Species	Accepted	Acacia gardneri Maiden & Blakely	J. Roy. Soc. Western Australia	13: 32	(1927)	N. Western Australia		612286	470385-1	Acacia gardneri Maiden & Blakely
589	429529	60433540-2	Fabaceae	Caesalpinioideae	Mimosoid clade	Species	Synonym	Racosperma gardneri (Maiden & Blakely) Pedley	Austrobaileya	6: 466	(2003)			612286	470385-1	Acacia gardneri Maiden & Blakely
590	612288	991288-1	Fabaceae	Caesalpinioideae	Mimosoid clade	Species	Accepted	Acacia gelasina Maslin	Nuytsia	10: 194	(1995)	W. Western Australia (Irwin)		612288	991288-1	Acacia gelasina Maslin
590	429517	60433541-2	Fabaceae	Caesalpinioideae	Mimosoid clade	Species	Synonym	Racosperma gelasinum (Maslin) Pedley	Austrobaileya	6: 466	(2003)			612288	991288-1	Acacia gelasina Maslin
592	612290	1008292-1	Fabaceae	Caesalpinioideae	Mimosoid clade	Species	Accepted	Acacia gemina R.S.Cowan & Maslin	Nuytsia	12: 421	(1999)	SW. Western Australia		612290	1008292-1	Acacia gemina R.S.Cowan & Maslin
592	429516	60433542-2	Fabaceae	Caesalpinioideae	Mimosoid clade	Species	Synonym	Racosperma geminum (R.S.Cowan & Maslin) Pedley	Austrobaileya	6: 466	(2003)			612290	1008292-1	Acacia gemina R.S.Cowan & Maslin
593	612291	470388-1	Fabaceae	Caesalpinioideae	Mimosoid clade	Species	Accepted	Acacia genistifolia Link	Enum. Hort. Berol. Alt.	2: 442	(1822)	SE. Australia		612291	470388-1	Acacia genistifolia Link
593	611839	470103-1	Fabaceae	Caesalpinioideae	Mimosoid clade	Species	Illegitimate	Acacia cuspidata A.Cunn. ex Benth.	London J. Bot.	1: 337	(1842)		, nom. illeg.	612291	470388-1	Acacia genistifolia Link
593	611874	62467-3	Fabaceae	Caesalpinioideae	Mimosoid clade	Species	Invalid	Acacia daviesioides A.Cunn. ex G.Don	Gen. Hist.	2: 402	(1832)		, not validly publ.	612291	470388-1	Acacia genistifolia Link
593	611840	62256-3	Fabaceae	Caesalpinioideae	Mimosoid clade	Variety	Synonym	Acacia cuspidata var. longifolia Benth.	Linnaea	26: 609	(1854)			612291	470388-1	Acacia genistifolia Link
593	611970	63352-3	Fabaceae	Caesalpinioideae	Mimosoid clade	Species	Synonym	Acacia diffusa Ker Gawl.	Bot. Reg.	8: t. 634	(1822)	SE. Australia		612291	470388-1	Acacia genistifolia Link
593	611971	63365-3	Fabaceae	Caesalpinioideae	Mimosoid clade	Variety	Synonym	Acacia diffusa var. cuspidata Benth.	Fl. Austral.	2: 333	(1864)			612291	470388-1	Acacia genistifolia Link
593	613485	471220-1	Fabaceae	Caesalpinioideae	Mimosoid clade	Species	Synonym	Acacia prostrata G.Lodd.	Bot. Cab.	7: t. 631	(1822)			612291	470388-1	Acacia genistifolia Link
593	544083	514262-1	Fabaceae	Caesalpinioideae	Mimosoid clade	Species	Synonym	Phyllodoce genistifolia (Link) Link	Handbuch	2: 133	(1831)			612291	470388-1	Acacia genistifolia Link
593	429515	60433543-2	Fabaceae	Caesalpinioideae	Mimosoid clade	Species	Synonym	Racosperma genistifolium (Link) Pedley	Austrobaileya	6: 466	(2003)			612291	470388-1	Acacia genistifolia Link
594	612294	470391-1	Fabaceae	Caesalpinioideae	Mimosoid clade	Species	Accepted	Acacia georgensis Tindale	Telopea	1: 446	(1980)	SE. New South Wales		612294	470391-1	Acacia georgensis Tindale
594	868863	942641-1	Fabaceae	Caesalpinioideae	Mimosoid clade	Species	Synonym	Racosperma georgense (Tindale) Pedley	Bot. J. Linn. Soc.	92: 248	(1986)			612294	470391-1	Acacia georgensis Tindale
595	612295	470392-1	Fabaceae	Caesalpinioideae	Mimosoid clade	Species	Accepted	Acacia georginae F.M.Bailey	Bot. Bull. Dept. Agric. Queensland	13: 9	(1896)	NC. Australia		612295	470392-1	Acacia georginae F.M.Bailey
595	868864	944375-1	Fabaceae	Caesalpinioideae	Mimosoid clade	Species	Synonym	Racosperma georginae (F.M.Bailey) Pedley	Austrobaileya	2: 349	(1987)			612295	470392-1	Acacia georginae F.M.Bailey
596	612302	981003-1	Fabaceae	Caesalpinioideae	Mimosoid clade	Species	Accepted	Acacia gibbosa R.S.Cowan & Maslin	Nuytsia	10: 28	(1995)	SW. Australia		612302	981003-1	Acacia gibbosa R.S.Cowan & Maslin
596	429514	60433544-2	Fabaceae	Caesalpinioideae	Mimosoid clade	Species	Synonym	Racosperma gibbosum (R.S.Cowan & Maslin) Pedley	Austrobaileya	6: 466	(2003)			612302	981003-1	Acacia gibbosa R.S.Cowan & Maslin
597	994362	77136362-1	Fabaceae	Caesalpinioideae	Mimosoid clade	Species	Accepted	Acacia gibsonii Maslin	Nuytsia	23: 277	(2013)	Western Australia		994362	77136362-1	Acacia gibsonii Maslin
598	612304	470395-1	Fabaceae	Caesalpinioideae	Mimosoid clade	Species	Accepted	Acacia gilbertii Meisn.	Pl. Preiss.	2: 204	(1848)	SW. Western Australia		612304	470395-1	Acacia gilbertii Meisn.
598	613141	73681-3	Fabaceae	Caesalpinioideae	Mimosoid clade	Variety	Synonym	Acacia nigricans var. subracemosa Meisn.	Pl. Preiss.	2: 204	(1848)			612304	470395-1	Acacia gilbertii Meisn.
598	429513	60433545-2	Fabaceae	Caesalpinioideae	Mimosoid clade	Species	Synonym	Racosperma gilbertii (Meisn.) Pedley	Austrobaileya	6: 466	(2003)			612304	470395-1	Acacia gilbertii Meisn.
599	612305	470396-1	Fabaceae	Caesalpinioideae	Mimosoid clade	Species	Accepted	Acacia gilesiana F.Muell.	Melbourne Chem. Druggist	5(July):	(1882)	E. Western Australia to South Australia		612305	470396-1	Acacia gilesiana F.Muell.
599	429512	60433546-2	Fabaceae	Caesalpinioideae	Mimosoid clade	Species	Synonym	Racosperma gilesianum (F.Muell.) Pedley	Austrobaileya	6: 466	(2003)			612305	470396-1	Acacia gilesiana F.Muell.
600	612308	470399-1	Fabaceae	Caesalpinioideae	Mimosoid clade	Species	Accepted	Acacia gillii (Maiden) Maiden & Blakely	J. Proc. Roy. Soc. New S. Wales	60: 184	(1926 publ. 1927)	South Australia (S. Eyre Pen.)		612308	470399-1	Acacia gillii (Maiden) Maiden & Blakely
600	613619		Fabaceae	Caesalpinioideae	Mimosoid clade	Variety	Illegitimate	Acacia retinodes var. gillii Maiden	Trans. & Proc. Rep. Roy. Soc. South Australia	32: 275	(1908)		, nom. illeg.	612308	470399-1	Acacia gillii (Maiden) Maiden & Blakely
600	613564	77974-3	Fabaceae	Caesalpinioideae	Mimosoid clade	Variety	Synonym	Acacia pycnantha var. angustifolia Benth.	Fl. Austral.	2: 365	(1864)			612308	470399-1	Acacia gillii (Maiden) Maiden & Blakely
600	613617	78540-3	Fabaceae	Caesalpinioideae	Mimosoid clade	Variety	Synonym	Acacia retinodes var. angustifolia (Benth.) J.M.Black	Fl. S. Austral.	: 277	(1924)			612308	470399-1	Acacia gillii (Maiden) Maiden & Blakely
600	429511	60433547-2	Fabaceae	Caesalpinioideae	Mimosoid clade	Species	Synonym	Racosperma gillii (Maiden) Pedley	Austrobaileya	6: 466	(2003)			612308	470399-1	Acacia gillii (Maiden) Maiden & Blakely
601	612312	470403-1	Fabaceae	Caesalpinioideae	Mimosoid clade	Species	Accepted	Acacia gittinsii Pedley	Proc. Roy. Soc. Queensland	75: 30	(1964)	CE. Queensland		612312	470403-1	Acacia gittinsii Pedley
601	868865	944376-1	Fabaceae	Caesalpinioideae	Mimosoid clade	Species	Synonym	Racosperma gittinsii (Pedley) Pedley	Austrobaileya	2: 349	(1987)			612312	470403-1	Acacia gittinsii Pedley
602	612318	470409-1	Fabaceae	Caesalpinioideae	Mimosoid clade	Species	Accepted	Acacia gladiiformis A.Cunn. ex Benth.	London J. Bot.	1: 354	(1842)	EC. New South Wales		612318	470409-1	Acacia gladiiformis A.Cunn. ex Benth.
602	429510	60433548-2	Fabaceae	Caesalpinioideae	Mimosoid clade	Species	Synonym	Racosperma gladiiforme (A.Cunn. ex Benth.) Pedley	Austrobaileya	6: 466	(2003)			612318	470409-1	Acacia gladiiformis A.Cunn. ex Benth.
603	612319	470410-1	Fabaceae	Caesalpinioideae	Mimosoid clade	Species	Accepted	Acacia glandulicarpa Reader	Vict. Naturalist	13: 146	(1896)	SE. South Australia to W. Victoria		612319	470410-1	Acacia glandulicarpa Reader
603	429744	60433549-2	Fabaceae	Caesalpinioideae	Mimosoid clade	Species	Synonym	Racosperma glandulicarpum (Reader) Pedley	Austrobaileya	6: 466	(2003)			612319	470410-1	Acacia glandulicarpa Reader
604	612331	1008249-1	Fabaceae	Caesalpinioideae	Mimosoid clade	Species	Accepted	Acacia glaucissima Maslin	Nuytsia	12: 350	(1999)	S. Western Australia		612331	1008249-1	Acacia glaucissima Maslin
604	429811	60433550-2	Fabaceae	Caesalpinioideae	Mimosoid clade	Species	Synonym	Racosperma glaucissimum (Maslin) Pedley	Austrobaileya	6: 466	(2003)			612331	1008249-1	Acacia glaucissima Maslin
605	612332	470417-1	Fabaceae	Caesalpinioideae	Mimosoid clade	Species	Accepted	Acacia glaucocaesia Domin	Biblioth. Bot.	22(89): 252	(1926)	NW. Western Australia		612332	470417-1	Acacia glaucocaesia Domin
605	612315	470405-1	Fabaceae	Caesalpinioideae	Mimosoid clade	Species	Illegitimate	Acacia glabriflora Maiden & Blakely	J. Roy. Soc. Western Australia	13: 12	(1927)		, nom. illeg.	612332	470417-1	Acacia glaucocaesia Domin
605	429730	60433551-2	Fabaceae	Caesalpinioideae	Mimosoid clade	Species	Synonym	Racosperma glaucocaesium (Domin) Pedley	Austrobaileya	6: 466	(2003)			612332	470417-1	Acacia glaucocaesia Domin
606	612333	470418-1	Fabaceae	Caesalpinioideae	Mimosoid clade	Species	Accepted	Acacia glaucocarpa Maiden & Blakely	Proc. Roy. Soc. Queensland	38: 120	(1926 publ. 1927)	SE. Queensland		612333	470418-1	Acacia glaucocarpa Maiden & Blakely
606	613431	76667-3	Fabaceae	Caesalpinioideae	Mimosoid clade	Variety	Synonym	Acacia polybotrya var. foliolosa Benth.	Fl. Austral.	2: 414	(1864)			612333	470418-1	Acacia glaucocarpa Maiden & Blakely
606	868866	944377-1	Fabaceae	Caesalpinioideae	Mimosoid clade	Species	Synonym	Racosperma glaucocarpum (Maiden & Blakely) Pedley	Austrobaileya	2: 349	(1987)			612333	470418-1	Acacia glaucocarpa Maiden & Blakely
607	612336	470421-1	Fabaceae	Caesalpinioideae	Mimosoid clade	Species	Accepted	Acacia glaucoptera Benth.	Linnaea	36: 604	(1855)	S. Western Australia		612336	470421-1	Acacia glaucoptera Benth.
607	611476	469862-1	Fabaceae	Caesalpinioideae	Mimosoid clade	Species	Illegitimate	Acacia bossiaeoides Seem.	Eur. Acac.	: t. 1	(1852)		, nom. illeg.	612336	470421-1	Acacia glaucoptera Benth.
607	613866	80162-3	Fabaceae	Caesalpinioideae	Mimosoid clade	Species	Synonym	Acacia sinuata Jacques	J. Soc. Imp. Centr. Hort.	6: 672	(1860)			612336	470421-1	Acacia glaucoptera Benth.
607	416019	60433552-2	Fabaceae	Caesalpinioideae	Mimosoid clade	Species	Synonym	Racosperma glaucopterum (Benth.) Pedley	Austrobaileya	6: 466	(2003)			612336	470421-1	Acacia glaucoptera Benth.
608	612339	1008321-1	Fabaceae	Caesalpinioideae	Mimosoid clade	Species	Accepted	Acacia gloeotricha A.R.Chapm. & Maslin	Nuytsia	12: 487	(1999)	N. Western Australia		612339	1008321-1	Acacia gloeotricha A.R.Chapm. & Maslin
608	428593	77063995-1	Fabaceae	Caesalpinioideae	Mimosoid clade	Species	Synonym	Racosperma gloeotrichum (A.R.Chapm. & Maslin) Pedley	Austrobaileya	6: 986	(2004)			612339	1008321-1	Acacia gloeotricha A.R.Chapm. & Maslin
609	612345	470427-1	Fabaceae	Caesalpinioideae	Mimosoid clade	Species	Accepted	Acacia glutinosissima Maiden & Blakely	J. Roy. Soc. Western Australia	13: 13	(1927)	WSW. Western Australia		612345	470427-1	Acacia glutinosissima Maiden & Blakely
609	416018	60433554-2	Fabaceae	Caesalpinioideae	Mimosoid clade	Species	Synonym	Racosperma glutinosissimum (Maiden & Blakely) Pedley	Austrobaileya	6: 466	(2003)			612345	470427-1	Acacia glutinosissima Maiden & Blakely
610	612346	470428-1	Fabaceae	Caesalpinioideae	Mimosoid clade	Species	Accepted	Acacia gnidium Benth.	Fl. Austral.	2: 359	(1864)	Queensland		612346	470428-1	Acacia gnidium Benth.
610	868867	944378-1	Fabaceae	Caesalpinioideae	Mimosoid clade	Species	Synonym	Racosperma gnidium (Benth.) Pedley	Austrobaileya	2: 349	(1987)			612346	470428-1	Acacia gnidium Benth.
611	612354	470434-1	Fabaceae	Caesalpinioideae	Mimosoid clade	Species	Accepted	Acacia gonocarpa F.Muell.	J. Proc. Linn. Soc., Bot.	3: 136	(1859)	N. Western Australia to N. Northern Territory		612354	470434-1	Acacia gonocarpa F.Muell.
611	416017	60433555-2	Fabaceae	Caesalpinioideae	Mimosoid clade	Species	Synonym	Racosperma gonocarpum (F.Muell.) Pedley	Austrobaileya	6: 466	(2003)			612354	470434-1	Acacia gonocarpa F.Muell.
612	612356	470435-1	Fabaceae	Caesalpinioideae	Mimosoid clade	Species	Accepted	Acacia gonoclada F.Muell.	J. Proc. Linn. Soc., Bot.	3: 140	(1859)	N. Australia		612356	470435-1	Acacia gonoclada F.Muell.
612	868868	944379-1	Fabaceae	Caesalpinioideae	Mimosoid clade	Species	Synonym	Racosperma gonocladum (F.Muell.) Pedley	Austrobaileya	2: 349	(1987)			612356	470435-1	Acacia gonoclada F.Muell.
613	612357	470436-1	Fabaceae	Caesalpinioideae	Mimosoid clade	Species	Accepted	Acacia gonophylla Benth.	Linnaea	26: 613	(1855)	S. Western Australia		612357	470436-1	Acacia gonophylla Benth.
613	416016	60433556-2	Fabaceae	Caesalpinioideae	Mimosoid clade	Species	Synonym	Racosperma gonophyllum (Benth.) Pedley	Austrobaileya	6: 466	(2003)			612357	470436-1	Acacia gonophylla Benth.
614	612359	470437-1	Fabaceae	Caesalpinioideae	Mimosoid clade	Species	Accepted	Acacia gordonii (Tindale) Pedley	Austrobaileya	1: 246	(1979)	CE. New South Wales		612359	470437-1	Acacia gordonii (Tindale) Pedley
614	611409		Fabaceae	Caesalpinioideae	Mimosoid clade	Subspecies	Orthographic	Acacia baueri subsp. gordonii Tindale	Contr. New South Wales Natl. Herb.	4: 74	(1968)		, orth. var.	612359	470437-1	Acacia gordonii (Tindale) Pedley
614	611519	59904-3	Fabaceae	Caesalpinioideae	Mimosoid clade	Subspecies	Synonym	Acacia brunioides subsp. gordonii Tindale	Contr. New South Wales Natl. Herb.	4: 74	(1970)			612359	470437-1	Acacia gordonii (Tindale) Pedley
614	416015	60433558-2	Fabaceae	Caesalpinioideae	Mimosoid clade	Species	Synonym	Racosperma gordonii (Tindale) Pedley	Austrobaileya	6: 467	(2003)			612359	470437-1	Acacia gordonii (Tindale) Pedley
615	612363	968169-1	Fabaceae	Caesalpinioideae	Mimosoid clade	Species	Accepted	Acacia gracilenta Tindale & Kodela	Telopea	5: 61	(1992)	N. Northern Territory		612363	968169-1	Acacia gracilenta Tindale & Kodela
615	416014	60433559-2	Fabaceae	Caesalpinioideae	Mimosoid clade	Species	Synonym	Racosperma gracilentum (Tindale & Kodela) Pedley	Austrobaileya	6: 467	(2003)			612363	968169-1	Acacia gracilenta Tindale & Kodela
616	612364	470441-1	Fabaceae	Caesalpinioideae	Mimosoid clade	Species	Accepted	Acacia gracilifolia Maiden & Blakely	J. Proc. Roy. Soc. New S. Wales	60: 191	(1927)	SE. South Australia		612364	470441-1	Acacia gracilifolia Maiden & Blakely
616	416013	60433560-2	Fabaceae	Caesalpinioideae	Mimosoid clade	Species	Synonym	Racosperma gracilifolium (Maiden & Blakely) Pedley	Austrobaileya	6: 467	(2003)			612364	470441-1	Acacia gracilifolia Maiden & Blakely
617	606024	77090634-1	Fabaceae	Caesalpinioideae	Mimosoid clade	Species	Accepted	Acacia graciliformis Maslin & Buscumb	Nuytsia	17: 254	(2007)	Western Australia		606024	77090634-1	Acacia graciliformis Maslin & Buscumb
618	612373	470448-1	Fabaceae	Caesalpinioideae	Mimosoid clade	Species	Accepted	Acacia grandifolia Pedley	Austrobaileya	1: 183	(1978)	SE. Queensland		612373	470448-1	Acacia grandifolia Pedley
618	868869	944380-1	Fabaceae	Caesalpinioideae	Mimosoid clade	Species	Synonym	Racosperma grandifolium (Pedley) Pedley	Austrobaileya	2: 349	(1987)			612373	470448-1	Acacia grandifolia Pedley
619	612377	470452-1	Fabaceae	Caesalpinioideae	Mimosoid clade	Species	Accepted	Acacia granitica Maiden	J. Proc. Roy. Soc. New S. Wales	54: 230	(1920)	SE. Queensland to NE. New South Wales		612377	470452-1	Acacia granitica Maiden
619	612025	63888-3	Fabaceae	Caesalpinioideae	Mimosoid clade	Variety	Synonym	Acacia doratoxylon var. ovata Maiden & Betche	Proc. Linn. Soc. New South Wales	30: 362	(1905)			612377	470452-1	Acacia granitica Maiden
619	868870	944381-1	Fabaceae	Caesalpinioideae	Mimosoid clade	Species	Synonym	Racosperma graniticum (Maiden) Pedley	Austrobaileya	2: 349	(1987)			612377	470452-1	Acacia granitica Maiden
620	612378	1008250-1	Fabaceae	Caesalpinioideae	Mimosoid clade	Species	Accepted	Acacia graniticola Maslin	Nuytsia	12: 351	(1999)	SW. Australia		612378	1008250-1	Acacia graniticola Maslin
620	416011	60433562-2	Fabaceae	Caesalpinioideae	Mimosoid clade	Species	Synonym	Racosperma graniticola (Maslin) Pedley	Austrobaileya	6: 467	(2003)			612378	1008250-1	Acacia graniticola Maslin
621	612380	470454-1	Fabaceae	Caesalpinioideae	Mimosoid clade	Species	Accepted	Acacia grasbyi Maiden	J. Proc. Roy. Soc. New S. Wales	51: 251	(1917)	W. & C. Australia		612380	470454-1	Acacia grasbyi Maiden
621	416021	60433563-2	Fabaceae	Caesalpinioideae	Mimosoid clade	Species	Synonym	Racosperma grasbyi (Maiden) Pedley	Austrobaileya	6: 467	(2003)			612380	470454-1	Acacia grasbyi Maiden
623	612387	470460-1	Fabaceae	Caesalpinioideae	Mimosoid clade	Species	Accepted	Acacia gregorii F.Muell.	Fragm.	3: 47	(1862)	NW. Western Australia		612387	470460-1	Acacia gregorii F.Muell.
623	416008	60433565-2	Fabaceae	Caesalpinioideae	Mimosoid clade	Species	Synonym	Racosperma gregorii (F.Muell.) Pedley	Austrobaileya	6: 467	(2003)			612387	470460-1	Acacia gregorii F.Muell.
624	612389	470462-1	Fabaceae	Caesalpinioideae	Mimosoid clade	Species	Accepted	Acacia grisea S.Moore	J. Linn. Soc., Bot.	45: 174	(1920)	SW. Western Australia		612389	470462-1	Acacia grisea S.Moore
624	416007	60433566-2	Fabaceae	Caesalpinioideae	Mimosoid clade	Species	Synonym	Racosperma griseum (S.Moore) Pedley	Austrobaileya	6: 467	(2003)			612389	470462-1	Acacia grisea S.Moore
625	1003915	60469131-2	Fabaceae	Caesalpinioideae	Mimosoid clade	Species	Invalid	Mimosa guayaquilensis Desf.	Tabl. École Bot.	: 181	(1804)		, nom. nud.	1003728	60469153-2	Acacia guayaquilensis Desf. ex DC.
626	612401	470473-1	Fabaceae	Caesalpinioideae	Mimosoid clade	Species	Accepted	Acacia guinetii Maslin	Nuytsia	2: 361	(1979)	W. Western Australia		612401	470473-1	Acacia guinetii Maslin
626	612710	884538-1	Fabaceae	Caesalpinioideae	Mimosoid clade	Variety	Synonym	Acacia lasiocarpa var. villosa (E.Pritz.) Maslin	Nuytsia	1: 414	(1975)			612401	470473-1	Acacia guinetii Maslin
626	613546	77806-3	Fabaceae	Caesalpinioideae	Mimosoid clade	Variety	Synonym	Acacia pulchella var. villosa E.Pritz.	Bot. Jahrb. Syst.	35: 310	(1904)			612401	470473-1	Acacia guinetii Maslin
626	416006	60433567-2	Fabaceae	Caesalpinioideae	Mimosoid clade	Species	Synonym	Racosperma guinetii (Maslin) Pedley	Austrobaileya	6: 467	(2003)			612401	470473-1	Acacia guinetii Maslin
627	612404	470476-1	Fabaceae	Caesalpinioideae	Mimosoid clade	Species	Accepted	Acacia gunnii Benth.	London J. Bot.	1: 332	(1842)	SE. Queensland to SE. Australia		612404	470476-1	Acacia gunnii Benth.
627	612405	66998-3	Fabaceae	Caesalpinioideae	Mimosoid clade	Variety	Synonym	Acacia gunnii var. angustifolia Benth.	Linnaea	26: 608	(1854)			612404	470476-1	Acacia gunnii Benth.
627	612406	67029-3	Fabaceae	Caesalpinioideae	Mimosoid clade	Variety	Synonym	Acacia gunnii var. hirsutior Benth.	London J. Bot.	1: 332	(1842)			612404	470476-1	Acacia gunnii Benth.
627	614301	471785-1	Fabaceae	Caesalpinioideae	Mimosoid clade	Species	Synonym	Acacia vomeriformis A.Cunn. ex Benth.	London J. Bot.	1: 332	(1842)			612404	470476-1	Acacia gunnii Benth.
627	868871	944382-1	Fabaceae	Caesalpinioideae	Mimosoid clade	Species	Synonym	Racosperma gunnii (Benth.) Pedley	Austrobaileya	2: 349	(1987)			612404	470476-1	Acacia gunnii Benth.
628	612409	470479-1	Fabaceae	Caesalpinioideae	Mimosoid clade	Species	Accepted	Acacia guymeri Tindale	Telopea	1: 377	(1978)	N. Queensland		612409	470479-1	Acacia guymeri Tindale
628	868872	944383-1	Fabaceae	Caesalpinioideae	Mimosoid clade	Species	Synonym	Racosperma guymeri (Tindale) Pedley	Austrobaileya	2: 349	(1987)			612409	470479-1	Acacia guymeri Tindale
629	373532	508659-1	Fabaceae	Caesalpinioideae	Mimosoid clade	Species	Synonym	Mimosa sejal Forssk.	Fl. Aegypt.-Arab.	: 177	(1775)			612413	470483-1	Acacia hadiensis DC.
630	612414	991294-1	Fabaceae	Caesalpinioideae	Mimosoid clade	Species	Accepted	Acacia hadrophylla R.S.Cowan & Maslin	Nuytsia	10: 214	(1995)	S. Western Australia		612414	991294-1	Acacia hadrophylla R.S.Cowan & Maslin
630	416005	60433568-2	Fabaceae	Caesalpinioideae	Mimosoid clade	Species	Synonym	Racosperma hadrophyllum (R.S.Cowan & Maslin) Pedley	Austrobaileya	6: 467	(2003)			612414	991294-1	Acacia hadrophylla R.S.Cowan & Maslin
631	1001671	77146094-1	Fabaceae	Caesalpinioideae	Mimosoid clade	Species	Accepted	Acacia haematites Maslin	Nuytsia	24: 132	(2014)	Western Australia		1001671	77146094-1	Acacia haematites Maslin
632	612418	470487-1	Fabaceae	Caesalpinioideae	Mimosoid clade	Species	Accepted	Acacia hakeoides A.Cunn. ex Benth.	London J. Bot.	1: 354	(1842)	S. & SE. Australia		612418	470487-1	Acacia hakeoides A.Cunn. ex Benth.
632	612167	64970-3	Fabaceae	Caesalpinioideae	Mimosoid clade	Variety	Synonym	Acacia falciformis var. propinqua Benth.	London J. Bot.	1: 352	(1842)	E. & SE. Australia		612418	470487-1	Acacia hakeoides A.Cunn. ex Benth.
632	868873	944384-1	Fabaceae	Caesalpinioideae	Mimosoid clade	Species	Synonym	Racosperma hakeoides (A.Cunn. ex Benth.) Pedley	Austrobaileya	2: 349	(1987)			612418	470487-1	Acacia hakeoides A.Cunn. ex Benth.
633	612420	933653-1	Fabaceae	Caesalpinioideae	Mimosoid clade	Species	Accepted	Acacia halliana Maslin	Nuytsia	6: 36	(1987)	SE. Australia		612420	933653-1	Acacia halliana Maslin
633	612599	68678-3	Fabaceae	Caesalpinioideae	Mimosoid clade	Variety	Synonym	Acacia iteaphylla var. latifolia F.Muell.	J. Proc. Linn. Soc., Bot.	3: 125	(1859)			612420	933653-1	Acacia halliana Maslin
633	416004	60433569-2	Fabaceae	Caesalpinioideae	Mimosoid clade	Species	Synonym	Racosperma hallianum (Maslin) Pedley	Austrobaileya	6: 467	(2003)			612420	933653-1	Acacia halliana Maslin
634	612421	899065-1	Fabaceae	Caesalpinioideae	Mimosoid clade	Species	Accepted	Acacia hamersleyensis Maslin	Nuytsia	4: 90	(1982)	NW. Western Australia		612421	899065-1	Acacia hamersleyensis Maslin
634	416003	60433570-2	Fabaceae	Caesalpinioideae	Mimosoid clade	Species	Synonym	Racosperma hamersleyense (Maslin) Pedley	Austrobaileya	6: 467	(2003)			612421	899065-1	Acacia hamersleyensis Maslin
635	612422	470489-1	Fabaceae	Caesalpinioideae	Mimosoid clade	Species	Accepted	Acacia hamiltoniana Maiden	J. Proc. Roy. Soc. New S. Wales	53: 199	(1919)	E. New South Wales		612422	470489-1	Acacia hamiltoniana Maiden
635	613843	471473-1	Fabaceae	Caesalpinioideae	Mimosoid clade	Species	Illegitimate	Acacia sieberiana Tausch	Flora	19: 420	(1836)		, nom. illeg.	612422	470489-1	Acacia hamiltoniana Maiden
635	613190	74156-3	Fabaceae	Caesalpinioideae	Mimosoid clade	Variety	Synonym	Acacia obtusata var. hamiltonii Maiden	Forest Fl. N.S.W.	5: 153	(1912)	SE. New South Wales		612422	470489-1	Acacia hamiltoniana Maiden
635	416031	60433571-2	Fabaceae	Caesalpinioideae	Mimosoid clade	Species	Synonym	Racosperma hamiltonianum (Maiden) Pedley	Austrobaileya	6: 467	(2003)			612422	470489-1	Acacia hamiltoniana Maiden
636	612424	470490-1	Fabaceae	Caesalpinioideae	Mimosoid clade	Species	Accepted	Acacia hammondii Maiden	J. Proc. Roy. Soc. New S. Wales	51: 95	(1917)	N. Australia		612424	470490-1	Acacia hammondii Maiden
636	613906	471517-1	Fabaceae	Caesalpinioideae	Mimosoid clade	Species	Synonym	Acacia sphaerogemma Maiden & Blakely	J. Roy. Soc. Western Australia	13: 30	(1927)			612424	470490-1	Acacia hammondii Maiden
636	868874	944385-1	Fabaceae	Caesalpinioideae	Mimosoid clade	Species	Synonym	Racosperma hammondii (Maiden) Pedley	Austrobaileya	2: 349	(1987)			612424	470490-1	Acacia hammondii Maiden
638	612427	896829-1	Fabaceae	Caesalpinioideae	Mimosoid clade	Species	Accepted	Acacia handonis Pedley	Austrobaileya	1: 344	(1981)	SE. Queensland (Barakula area)		612427	896829-1	Acacia handonis Pedley
638	868875	944386-1	Fabaceae	Caesalpinioideae	Mimosoid clade	Species	Synonym	Racosperma handonis (Pedley) Pedley	Austrobaileya	2: 349	(1987)			612427	896829-1	Acacia handonis Pedley
639	612432	470495-1	Fabaceae	Caesalpinioideae	Mimosoid clade	Species	Accepted	Acacia harpophylla F.Muell. ex Benth.	Fl. Austral.	2: 389	(1864)	E. Australia		612432	470495-1	Acacia harpophylla F.Muell. ex Benth.
639	868876	944387-1	Fabaceae	Caesalpinioideae	Mimosoid clade	Species	Synonym	Racosperma harpophyllum (F.Muell. ex Benth.) Pedley	Austrobaileya	2: 349	(1987)			612432	470495-1	Acacia harpophylla F.Muell. ex Benth.
640	612434	470497-1	Fabaceae	Caesalpinioideae	Mimosoid clade	Species	Accepted	Acacia harveyi Benth.	Fl. Austral.	2: 368	(1864)	SSW. Australia		612434	470497-1	Acacia harveyi Benth.
640	416010	60433572-2	Fabaceae	Caesalpinioideae	Mimosoid clade	Species	Synonym	Racosperma harveyi (Benth.) Pedley	Austrobaileya	6: 467	(2003)			612434	470497-1	Acacia harveyi Benth.
641	612436	470499-1	Fabaceae	Caesalpinioideae	Mimosoid clade	Species	Accepted	Acacia hastulata Sm.	Cycl.	39(1): s.p.	(1818)	SW. & S. Western Australia		612436	470499-1	Acacia hastulata Sm.
641	611763	470053-1	Fabaceae	Caesalpinioideae	Mimosoid clade	Species	Invalid	Acacia cordata Sweet ex Steud.	Nomencl. Bot.	, ed. 2, 1: 4	(1840)	Australia	, not validly publ.	612436	470499-1	Acacia hastulata Sm.
641	611765	1004497-1	Fabaceae	Caesalpinioideae	Mimosoid clade	Species	Synonym	Acacia cordifolia R.Br. ex N.Lémon	Ann. Fl. Pomone	1836-1837: 378	(1837)			612436	470499-1	Acacia hastulata Sm.
641	611764	61689-3	Fabaceae	Caesalpinioideae	Mimosoid clade	Species	Synonym	Acacia cordifolia Sweet ex Courtois	Mag. Hort. (Liège)	1: 241	(1833)			612436	470499-1	Acacia hastulata Sm.
641	416012	60433573-2	Fabaceae	Caesalpinioideae	Mimosoid clade	Species	Synonym	Racosperma hastulatum (Sm.) Pedley	Austrobaileya	6: 467	(2003)			612436	470499-1	Acacia hastulata Sm.
642	612437	470500-1	Fabaceae	Caesalpinioideae	Mimosoid clade	Species	Accepted	Acacia havilandiorum Maiden	J. Proc. Roy. Soc. New S. Wales	53: 182	(1919)	SE. Australia		612437	470500-1	Acacia havilandiorum Maiden
642	429787	60433591-2	Fabaceae	Caesalpinioideae	Mimosoid clade	Species	Synonym	Racosperma havilandiorum (Maiden) Pedley	Austrobaileya	6: 467	(2003)			612437	470500-1	Acacia havilandiorum Maiden
643	612445	470506-1	Fabaceae	Caesalpinioideae	Mimosoid clade	Species	Accepted	Acacia helicophylla Pedley	Contr. Queensland Herb.	15: 11	(1974)	N. Northern Territory		612445	470506-1	Acacia helicophylla Pedley
643	429786	60433603-2	Fabaceae	Caesalpinioideae	Mimosoid clade	Species	Synonym	Racosperma helicophyllum (Pedley) Pedley	Austrobaileya	6: 467	(2003)			612445	470506-1	Acacia helicophylla Pedley
644	612446	470507-1	Fabaceae	Caesalpinioideae	Mimosoid clade	Species	Accepted	Acacia helmsiana Maiden	J. Proc. Roy. Soc. New S. Wales	53: 174	(1919)	WC. Australia		612446	470507-1	Acacia helmsiana Maiden
644	429785	60433592-2	Fabaceae	Caesalpinioideae	Mimosoid clade	Species	Synonym	Racosperma helmsianum (Maiden) Pedley	Austrobaileya	6: 468	(2003)			612446	470507-1	Acacia helmsiana Maiden
645	612447	470508-1	Fabaceae	Caesalpinioideae	Mimosoid clade	Species	Accepted	Acacia hemignosta F.Muell.	J. Proc. Linn. Soc., Bot.	3: 134	(1859)	N. Australia		612447	470508-1	Acacia hemignosta F.Muell.
645	611696	470006-1	Fabaceae	Caesalpinioideae	Mimosoid clade	Species	Synonym	Acacia cloncurrensis Domin	Biblioth. Bot.	22(89): 262	(1926)			612447	470508-1	Acacia hemignosta F.Muell.
645	868877	944388-1	Fabaceae	Caesalpinioideae	Mimosoid clade	Species	Synonym	Racosperma hemignostum (F.Muell.) Pedley	Austrobaileya	2: 349	(1987)			612447	470508-1	Acacia hemignosta F.Muell.
646	612448	470509-1	Fabaceae	Caesalpinioideae	Mimosoid clade	Species	Accepted	Acacia hemiteles Benth.	Linnaea	26: 619	(1855)	SW. Australia to SW. South Australia		612448	470509-1	Acacia hemiteles Benth.
646	611939	63092-3	Fabaceae	Caesalpinioideae	Mimosoid clade	Variety	Synonym	Acacia dentifera var. intermedia S.Moore	J. Linn. Soc., Bot.	45: 174	(1920)			612448	470509-1	Acacia hemiteles Benth.
646	612368	66640-3	Fabaceae	Caesalpinioideae	Mimosoid clade	Species	Synonym	Acacia graffiana F.Muell.	Chem. & Druggist Australas.	2: 118	(1887)	Australia		612448	470509-1	Acacia hemiteles Benth.
646	613991	81148-3	Fabaceae	Caesalpinioideae	Mimosoid clade	Variety	Synonym	Acacia subcaerulea var. subsessilis E.Pritz.	Bot. Jahrb. Syst.	35: 303	(1904)			612448	470509-1	Acacia hemiteles Benth.
646	416038	60433593-2	Fabaceae	Caesalpinioideae	Mimosoid clade	Species	Synonym	Racosperma hemiteles (Benth.) Pedley	Austrobaileya	6: 468	(2003)			612448	470509-1	Acacia hemiteles Benth.
647	612449	470510-1	Fabaceae	Caesalpinioideae	Mimosoid clade	Species	Accepted	Acacia hemsleyi Maiden	J. Proc. Roy. Soc. New S. Wales	51: 87	(1917)	N. Australia		612449	470510-1	Acacia hemsleyi Maiden
647	868878	944389-1	Fabaceae	Caesalpinioideae	Mimosoid clade	Species	Synonym	Racosperma hemsleyi (Maiden) Pedley	Austrobaileya	2: 349	(1987)			612449	470510-1	Acacia hemsleyi Maiden
648	612451	1007206-1	Fabaceae	Caesalpinioideae	Mimosoid clade	Species	Accepted	Acacia hendersonii Pedley	Austrobaileya	5: 309	(1999)	Queensland		612451	1007206-1	Acacia hendersonii Pedley
648	416037	60433594-2	Fabaceae	Caesalpinioideae	Mimosoid clade	Species	Synonym	Racosperma hendersonii (Pedley) Pedley	Austrobaileya	6: 468	(2003)			612451	1007206-1	Acacia hendersonii Pedley
649	612457	981025-1	Fabaceae	Caesalpinioideae	Mimosoid clade	Species	Accepted	Acacia heterochroa Maslin	Nuytsia	10: 93	(1995)	SSW. Western Australia		612457	981025-1	Acacia heterochroa Maslin
649	416036	60433595-2	Fabaceae	Caesalpinioideae	Mimosoid clade	Species	Synonym	Racosperma heterochroum (Maslin) Pedley	Austrobaileya	6: 468	(2003)			612457	981025-1	Acacia heterochroa Maslin
650	612458	981026-1	Fabaceae	Caesalpinioideae	Mimosoid clade	Subspecies	Accepted	Acacia heterochroa subsp. robertii Maslin	Nuytsia	10: 95	(1995)	SSW. Western Australia		612458	981026-1	Acacia heterochroa subsp. robertii Maslin
650	416035	60433596-2	Fabaceae	Caesalpinioideae	Mimosoid clade	Subspecies	Synonym	Racosperma heterochroum subsp. robertii (Maslin) Pedley	Austrobaileya	6: 468	(2003)			612458	981026-1	Acacia heterochroa subsp. robertii Maslin
651	612459	470517-1	Fabaceae	Caesalpinioideae	Mimosoid clade	Species	Accepted	Acacia heteroclita Meisn.	Pl. Preiss.	1: 18	(1844)	SW. & S. Western Australia		612459	470517-1	Acacia heteroclita Meisn.
651	614152	471691-1	Fabaceae	Caesalpinioideae	Mimosoid clade	Species	Synonym	Acacia trissoneura F.Muell.	Fragm.	4: 6	(1863)			612459	470517-1	Acacia heteroclita Meisn.
651	416034	60433597-2	Fabaceae	Caesalpinioideae	Mimosoid clade	Species	Synonym	Racosperma heteroclitum (Meisn.) Pedley	Austrobaileya	6: 468	(2003)			612459	470517-1	Acacia heteroclita Meisn.
652	612460	1008293-1	Fabaceae	Caesalpinioideae	Mimosoid clade	Subspecies	Accepted	Acacia heteroclita subsp. valida R.S.Cowan & Maslin	Nuytsia	12: 424	(1999)	SW. Western Australia		612460	1008293-1	Acacia heteroclita subsp. valida R.S.Cowan & Maslin
652	416022		Fabaceae	Caesalpinioideae	Mimosoid clade	Subspecies	Synonym	Racosperma heteroclitum subsp. validum (R.S.Cowan & Maslin) Pedley	Austrobaileya	6: 468	(2003)			612460	1008293-1	Acacia heteroclita subsp. valida R.S.Cowan & Maslin
654	612462	470518-1	Fabaceae	Caesalpinioideae	Mimosoid clade	Species	Accepted	Acacia heteroneura Benth.	Linnaea	26: 624	(1855)	SW. Australia		612462	470518-1	Acacia heteroneura Benth.
654	416032	60433599-2	Fabaceae	Caesalpinioideae	Mimosoid clade	Species	Synonym	Racosperma heteroneurum (Benth.) Pedley	Austrobaileya	6: 468	(2003)			612462	470518-1	Acacia heteroneura Benth.
655	612463	981007-1	Fabaceae	Caesalpinioideae	Mimosoid clade	Variety	Accepted	Acacia heteroneura var. jutsonii (Maiden) R.S.Cowan & Maslin	Nuytsia	10: 37	(1995)	SC. & S. Western Australia		612463	981007-1	Acacia heteroneura var. jutsonii (Maiden) R.S.Cowan & Maslin
655	612635	470640-1	Fabaceae	Caesalpinioideae	Mimosoid clade	Species	Synonym	Acacia jutsonii Maiden	J. Proc. Roy. Soc. New S. Wales	51: 262	(1917)	Wesatern Australia		612463	981007-1	Acacia heteroneura var. jutsonii (Maiden) R.S.Cowan & Maslin
655	429788	60433600-2	Fabaceae	Caesalpinioideae	Mimosoid clade	Variety	Synonym	Racosperma heteroneurum var. jutsonii (Maiden) Pedley	Austrobaileya	6: 468	(2003)			612463	981007-1	Acacia heteroneura var. jutsonii (Maiden) R.S.Cowan & Maslin
656	612464	981008-1	Fabaceae	Caesalpinioideae	Mimosoid clade	Variety	Accepted	Acacia heteroneura var. petila R.S.Cowan & Maslin	Nuytsia	10: 38	(1995)	WSW. Western Australia		612464	981008-1	Acacia heteroneura var. petila R.S.Cowan & Maslin
656	416030	60433601-2	Fabaceae	Caesalpinioideae	Mimosoid clade	Variety	Synonym	Racosperma heteroneurum var. petilum (R.S.Cowan & Maslin) Pedley	Austrobaileya	6: 468	(2003)			612464	981008-1	Acacia heteroneura var. petila R.S.Cowan & Maslin
657	612465	981009-1	Fabaceae	Caesalpinioideae	Mimosoid clade	Variety	Accepted	Acacia heteroneura var. prolixa R.S.Cowan & Maslin	Nuytsia	10: 40	(1995)	SC. Western Australia		612465	981009-1	Acacia heteroneura var. prolixa R.S.Cowan & Maslin
657	416029		Fabaceae	Caesalpinioideae	Mimosoid clade	Variety	Synonym	Racosperma heteroneurum var. prolixum (R.S.Cowan & Maslin) Pedley	Austrobaileya	6: 468	(2003)			612465	981009-1	Acacia heteroneura var. prolixa R.S.Cowan & Maslin
658	612466	470519-1	Fabaceae	Caesalpinioideae	Mimosoid clade	Species	Accepted	Acacia heterophylla (Lam.) Willd.	Sp. Pl., ed. 4	, 4: 1054	(1806)	Mascarenes		612466	470519-1	Acacia heterophylla (Lam.) Willd.
658	808989		Fabaceae	Caesalpinioideae	Mimosoid clade	Species	Illegitimate	Feuilleea heterophylla (Lam.) Kuntze	Revis. Gen. Pl.	1: 185	(1891)		, nom. illeg.	612466	470519-1	Acacia heterophylla (Lam.) Willd.
658	611503	469879-1	Fabaceae	Caesalpinioideae	Mimosoid clade	Species	Synonym	Acacia brevipes A.Cunn.	Bot. Mag.	10: t. 358	(1797)			612466	470519-1	Acacia heterophylla (Lam.) Willd.
658	612545	68234-3	Fabaceae	Caesalpinioideae	Mimosoid clade	Variety	Synonym	Acacia implexa var. brevipes (A.Cunn.) Domin	Biblioth. Bot.	22(89): 263	(1926)			612466	470519-1	Acacia heterophylla (Lam.) Willd.
658	614346	471819-1	Fabaceae	Caesalpinioideae	Mimosoid clade	Species	Synonym	Acacia xiphoclada Baker	J. Linn. Soc., Bot.	22: 468	(1887)	Madagascar		612466	470519-1	Acacia heterophylla (Lam.) Willd.
658	375128	508104-1	Fabaceae	Caesalpinioideae	Mimosoid clade	Species	Synonym	Mimosa heterophylla Lam.	Encycl.	1: 14	(1783)			612466	470519-1	Acacia heterophylla (Lam.) Willd.
658	416028	60433604-2	Fabaceae	Caesalpinioideae	Mimosoid clade	Species	Synonym	Racosperma heterophyllum (Lam.) Pedley	Austrobaileya	6: 468	(2003)			612466	470519-1	Acacia heterophylla (Lam.) Willd.
658	869048	942661-1	Fabaceae	Caesalpinioideae	Mimosoid clade	Species	Synonym	Racosperma xiphocladum (Baker) Pedley	Bot. J. Linn. Soc.	92: 249	(1986)			612466	470519-1	Acacia heterophylla (Lam.) Willd.
659	612469	940650-1	Fabaceae	Caesalpinioideae	Mimosoid clade	Species	Accepted	Acacia hexaneura P.J.Lang & R.S.Cowan	J. Adelaide Bot. Gard.	13: 115	(1990)	South Australia (NE. Eyre Pen.)		612469	940650-1	Acacia hexaneura P.J.Lang & R.S.Cowan
659	416027	60433605-2	Fabaceae	Caesalpinioideae	Mimosoid clade	Species	Synonym	Racosperma hexaneurum (P.J.Lang & R.S.Cowan) Pedley	Austrobaileya	6: 468	(2003)			612469	940650-1	Acacia hexaneura P.J.Lang & R.S.Cowan
660	1236661		Fabaceae	Caesalpinioideae	Mimosoid clade	Species	Accepted	Acacia hierochoensis Pedley	Austrobaileya	10: 298	(2019)	Queensland		1236661		Acacia hierochoensis Pedley
661	612471	470522-1	Fabaceae	Caesalpinioideae	Mimosoid clade	Species	Accepted	Acacia hilliana Maiden	Fl. N. Territory	: 340	(1917)	N. & NC. Western Australia to Northern Territory		612471	470522-1	Acacia hilliana Maiden
661	868879	944390-1	Fabaceae	Caesalpinioideae	Mimosoid clade	Species	Synonym	Racosperma hillianum (Maiden) Pedley	Austrobaileya	2: 349	(1987)			612471	470522-1	Acacia hilliana Maiden
662	612473	470524-1	Fabaceae	Caesalpinioideae	Mimosoid clade	Species	Accepted	Acacia hippuroides Heward ex Benth.	London J. Bot.	1: 344	(1842)	N. Western Australia		612473	470524-1	Acacia hippuroides Heward ex Benth.
662	416026	60433606-2	Fabaceae	Caesalpinioideae	Mimosoid clade	Species	Synonym	Racosperma hippuroides (Heward ex Benth.) Pedley	Austrobaileya	6: 468	(2003)			612473	470524-1	Acacia hippuroides Heward ex Benth.
663	612483	470532-1	Fabaceae	Caesalpinioideae	Mimosoid clade	Species	Accepted	Acacia hispidula (Sm.) Willd.	Sp. Pl., ed. 4	, 4: 1054	(1806)	SE. Queensland to E. New South Wales		612483	470532-1	Acacia hispidula (Sm.) Willd.
663	375139	508120-1	Fabaceae	Caesalpinioideae	Mimosoid clade	Species	Synonym	Mimosa hispidula Sm.	Spec. Bot. New Holland	: 53	(1795)			612483	470532-1	Acacia hispidula (Sm.) Willd.
663	416025	60433607-2	Fabaceae	Caesalpinioideae	Mimosoid clade	Species	Synonym	Racosperma hispidulum (Sm.) Pedley	Austrobaileya	6: 468	(2003)			612483	470532-1	Acacia hispidula (Sm.) Willd.
664	612485	470534-1	Fabaceae	Caesalpinioideae	Mimosoid clade	Species	Accepted	Acacia hockingsii Pedley	Austrobaileya	1: 255	(1979)	SE. Queensland		612485	470534-1	Acacia hockingsii Pedley
664	868880	944391-1	Fabaceae	Caesalpinioideae	Mimosoid clade	Species	Synonym	Racosperma hockingsii (Pedley) Pedley	Austrobaileya	2: 349	(1987)			612485	470534-1	Acacia hockingsii Pedley
665	613304	471099-1	Fabaceae	Caesalpinioideae	Mimosoid clade	Species	Illegitimate	Acacia pectinata Hoffmanns.	Verz. Pfl.-Kult.	, Nachtr. 1: 201	(1828)		, nom. illeg.	612486	470535-1	Acacia hoffmannseggii DC.
666	612489	470538-1	Fabaceae	Caesalpinioideae	Mimosoid clade	Species	Accepted	Acacia holosericea A.Cunn. ex G.Don	Gen. Hist.	2: 407	(1832)	N. & NC. Australia		612489	470538-1	Acacia holosericea A.Cunn. ex G.Don
666	612495		Fabaceae	Caesalpinioideae	Mimosoid clade	Variety	Invalid	Acacia holosericea var. typica Domin	Biblioth. Bot.	22(89): 270	(1926)		, not validly publ.	612489	470538-1	Acacia holosericea A.Cunn. ex G.Don
666	612790	470754-1	Fabaceae	Caesalpinioideae	Mimosoid clade	Species	Invalid	Acacia leucophylla Coville ex Sweet	Hort. Brit.	: 101	(1826)		, not validly publ.	612489	470538-1	Acacia holosericea A.Cunn. ex G.Don
666	613086	470951-1	Fabaceae	Caesalpinioideae	Mimosoid clade	Species	Invalid	Acacia multispirea Domin	Biblioth. Bot.	22(89): 270	(1926)		, not validly publ.	612489	470538-1	Acacia holosericea A.Cunn. ex G.Don
666	612490	67722-3	Fabaceae	Caesalpinioideae	Mimosoid clade	Variety	Synonym	Acacia holosericea var. glabrata Maiden	Proc. Roy. Soc. Queensland	30: 48	(1918)			612489	470538-1	Acacia holosericea A.Cunn. ex G.Don
666	612492	67760-3	Fabaceae	Caesalpinioideae	Mimosoid clade	Variety	Synonym	Acacia holosericea var. multispirea Domin	Biblioth. Bot.	22(89): 270	(1926)			612489	470538-1	Acacia holosericea A.Cunn. ex G.Don
666	612926		Fabaceae	Caesalpinioideae	Mimosoid clade	Variety	Synonym	Acacia mangium var. holocericea (G.Don) C.T.White	Contr. Arnold Arbor.	4: 42	(1933)			612489	470538-1	Acacia holosericea A.Cunn. ex G.Don
666	612927		Fabaceae	Caesalpinioideae	Mimosoid clade	Variety	Synonym	Acacia mangium var. holosericea (A.Cunn. ex G.Don) C.T.White	Contr. Arnold Arbor.	4: 42	(1933)			612489	470538-1	Acacia holosericea A.Cunn. ex G.Don
666	868881	944392-1	Fabaceae	Caesalpinioideae	Mimosoid clade	Species	Synonym	Racosperma holosericeum (A.Cunn. ex G.Don) Pedley	Austrobaileya	2: 349	(1987)			612489	470538-1	Acacia holosericea A.Cunn. ex G.Don
666	416024		Fabaceae	Caesalpinioideae	Mimosoid clade	Variety	Synonym	Racosperma holosericeum var. glabratum (Maiden) Pedley	Austrobaileya	6: 468	(2003)			612489	470538-1	Acacia holosericea A.Cunn. ex G.Don
667	612496	470539-1	Fabaceae	Caesalpinioideae	Mimosoid clade	Species	Accepted	Acacia holotricha Pedley	Austrobaileya	1: 275	(1979)	SE. Queensland		612496	470539-1	Acacia holotricha Pedley
667	868882	944393-1	Fabaceae	Caesalpinioideae	Mimosoid clade	Species	Synonym	Racosperma holotrichum (Pedley) Pedley	Austrobaileya	2: 350	(1987)			612496	470539-1	Acacia holotricha Pedley
668	612498	470541-1	Fabaceae	Caesalpinioideae	Mimosoid clade	Species	Accepted	Acacia homaloclada F.Muell.	Fragm.	11: 34	(1878)	N. Queensland		612498	470541-1	Acacia homaloclada F.Muell.
668	868883	944394-1	Fabaceae	Caesalpinioideae	Mimosoid clade	Species	Synonym	Racosperma homalocladum (F.Muell.) Pedley	Austrobaileya	2: 350	(1987)			612498	470541-1	Acacia homaloclada F.Muell.
669	612505	1008325-1	Fabaceae	Caesalpinioideae	Mimosoid clade	Species	Accepted	Acacia hopperiana Maslin	Nuytsia	12: 495	(1999)	Western Australia		612505	1008325-1	Acacia hopperiana Maslin
669	416023	60433609-2	Fabaceae	Caesalpinioideae	Mimosoid clade	Species	Synonym	Racosperma hopperianum (Maslin) Pedley	Austrobaileya	6: 468	(2003)			612505	1008325-1	Acacia hopperiana Maslin
670	612510	470548-1	Fabaceae	Caesalpinioideae	Mimosoid clade	Species	Accepted	Acacia horridula Meisn.	Pl. Preiss.	1: 9	(1844)	WSW. Western Australia		612510	470548-1	Acacia horridula Meisn.
670	415991	60433610-2	Fabaceae	Caesalpinioideae	Mimosoid clade	Species	Synonym	Racosperma horridulum (Meisn.) Pedley	Austrobaileya	6: 468	(2003)			612510	470548-1	Acacia horridula Meisn.
671	612515	470552-1	Fabaceae	Caesalpinioideae	Mimosoid clade	Species	Accepted	Acacia howittii F.Muell.	Vict. Naturalist	10: 16	(1893)	SE. Victoria		612515	470552-1	Acacia howittii F.Muell.
671	415960	60433611-2	Fabaceae	Caesalpinioideae	Mimosoid clade	Species	Synonym	Racosperma howittii (F.Muell.) Pedley	Austrobaileya	6: 469	(2003)			612515	470552-1	Acacia howittii F.Muell.
672	612517	470554-1	Fabaceae	Caesalpinioideae	Mimosoid clade	Species	Accepted	Acacia hubbardiana Pedley	Contr. Queensland Herb.	4: 2	(1969)	SE. Queensland		612517	470554-1	Acacia hubbardiana Pedley
672	613396	471160-1	Fabaceae	Caesalpinioideae	Mimosoid clade	Species	Illegitimate	Acacia plagiophylla F.Muell.	J. Proc. Linn. Soc., Bot.	3: 131	(1859)		, nom. illeg.	612517	470554-1	Acacia hubbardiana Pedley
672	614195	82411-3	Fabaceae	Caesalpinioideae	Mimosoid clade	Variety	Synonym	Acacia undulifolia var. humilis Benth.	Fl. Austral.	2: 356	(1864)			612517	470554-1	Acacia hubbardiana Pedley
672	868884	944395-1	Fabaceae	Caesalpinioideae	Mimosoid clade	Species	Synonym	Racosperma hubbardianum (Pedley) Pedley	Austrobaileya	2: 350	(1987)			612517	470554-1	Acacia hubbardiana Pedley
673	612519	470556-1	Fabaceae	Caesalpinioideae	Mimosoid clade	Species	Accepted	Acacia huegelii Benth.	Enum. Pl. Hügel	: 42	(1837)	SW. Australia		612519	470556-1	Acacia huegelii Benth.
673	612520	68053-3	Fabaceae	Caesalpinioideae	Mimosoid clade	Variety	Synonym	Acacia huegelii var. glauca Jacques	Ann. Fl. Pomone	1843-1844: 109	(1844)			612519	470556-1	Acacia huegelii Benth.
673	416002	60433612-2	Fabaceae	Caesalpinioideae	Mimosoid clade	Species	Synonym	Racosperma huegelii (Benth.) Pedley	Austrobaileya	6: 469	(2003)			612519	470556-1	Acacia huegelii Benth.
674	612523	470559-1	Fabaceae	Caesalpinioideae	Mimosoid clade	Species	Accepted	Acacia humifusa A.Cunn. ex Benth.	London J. Bot.	1: 382	(1842)	N. Australia		612523	470559-1	Acacia humifusa A.Cunn. ex Benth.
674	611974	63422-3	Fabaceae	Caesalpinioideae	Mimosoid clade	Variety	Synonym	Acacia dimidiata var. eriostachya F.Muell.	J. Proc. Linn. Soc., Bot.	3: 145	(1859)	N. Northern Territory to NW. Queensland		612523	470559-1	Acacia humifusa A.Cunn. ex Benth.
674	868885	944396-1	Fabaceae	Caesalpinioideae	Mimosoid clade	Species	Synonym	Racosperma humifusum (A.Cunn. ex Benth.) Pedley	Austrobaileya	2: 350	(1987)			612523	470559-1	Acacia humifusa A.Cunn. ex Benth.
675	612528	470564-1	Fabaceae	Caesalpinioideae	Mimosoid clade	Species	Accepted	Acacia hyaloneura Pedley	Austrobaileya	1: 157	(1978)	NE. Northern Terriotry, NE. Queensland		612528	470564-1	Acacia hyaloneura Pedley
675	868886	944397-1	Fabaceae	Caesalpinioideae	Mimosoid clade	Species	Synonym	Racosperma hyaloneurum (Pedley) Pedley	Austrobaileya	2: 350	(1987)			612528	470564-1	Acacia hyaloneura Pedley
676	612531	470567-1	Fabaceae	Caesalpinioideae	Mimosoid clade	Species	Accepted	Acacia hylonoma Pedley	Austrobaileya	1: 214	(1978)	Queensland (E. Cook Distr.)		612531	470567-1	Acacia hylonoma Pedley
676	868887	942642-1	Fabaceae	Caesalpinioideae	Mimosoid clade	Species	Synonym	Racosperma hylonomum (Pedley) Pedley	Bot. J. Linn. Soc.	92: 248	(1986)			612531	470567-1	Acacia hylonoma Pedley
677	612533	1010664-1	Fabaceae	Caesalpinioideae	Mimosoid clade	Species	Accepted	Acacia hypermeces A.S.George	J. Roy. Soc. Western Australia	82: 79	(1999)	N. Western Australia		612533	1010664-1	Acacia hypermeces A.S.George
677	415977	60433613-2	Fabaceae	Caesalpinioideae	Mimosoid clade	Species	Synonym	Racosperma hypermeces (A.S.George) Pedley	Austrobaileya	6: 469	(2003)			612533	1010664-1	Acacia hypermeces A.S.George
678	612534	1008251-1	Fabaceae	Caesalpinioideae	Mimosoid clade	Species	Accepted	Acacia hystrix Maslin	Nuytsia	12: 353	(1999)	SSW. Western Australia		612534	1008251-1	Acacia hystrix Maslin
678	415976	60433614-2	Fabaceae	Caesalpinioideae	Mimosoid clade	Species	Synonym	Racosperma hystrix (Maslin) Pedley	Austrobaileya	6: 469	(2003)			612534	1008251-1	Acacia hystrix Maslin
679	612535	1008252-1	Fabaceae	Caesalpinioideae	Mimosoid clade	Subspecies	Accepted	Acacia hystrix subsp. continua Maslin	Nuytsia	12: 356	(1999)	S. Western Australia		612535	1008252-1	Acacia hystrix subsp. continua Maslin
679	415975	60433615-2	Fabaceae	Caesalpinioideae	Mimosoid clade	Subspecies	Synonym	Racosperma hystrix subsp. continuum (Maslin) Pedley	Austrobaileya	6: 469	(2003)			612535	1008252-1	Acacia hystrix subsp. continua Maslin
680	612536	470570-1	Fabaceae	Caesalpinioideae	Mimosoid clade	Species	Accepted	Acacia idiomorpha A.Cunn. ex Benth.	London J. Bot.	1: 329	(1842)	W. Western Australia		612536	470570-1	Acacia idiomorpha A.Cunn. ex Benth.
680	415974	60433616-2	Fabaceae	Caesalpinioideae	Mimosoid clade	Species	Synonym	Racosperma idiomorphum (A.Cunn. ex Benth.) Pedley	Austrobaileya	6: 469	(2003)			612536	470570-1	Acacia idiomorpha A.Cunn. ex Benth.
681	612540	470574-1	Fabaceae	Caesalpinioideae	Mimosoid clade	Species	Accepted	Acacia imbricata F.Muell.	Fragm.	1: 5	(1858)	South Australia (SE. Eyre Pen.)		612540	470574-1	Acacia imbricata F.Muell.
681	415973	60433617-2	Fabaceae	Caesalpinioideae	Mimosoid clade	Species	Synonym	Racosperma imbricatum (F.Muell.) Pedley	Austrobaileya	6: 469	(2003)			612540	470574-1	Acacia imbricata F.Muell.
682	612541	1008253-1	Fabaceae	Caesalpinioideae	Mimosoid clade	Species	Accepted	Acacia imitans Maslin	Nuytsia	12: 356	(1999)	W. Western Australia		612541	1008253-1	Acacia imitans Maslin
682	415972	60433618-2	Fabaceae	Caesalpinioideae	Mimosoid clade	Species	Synonym	Racosperma imitans (Maslin) Pedley	Austrobaileya	6: 469	(2003)			612541	1008253-1	Acacia imitans Maslin
683	612542	1008254-1	Fabaceae	Caesalpinioideae	Mimosoid clade	Species	Accepted	Acacia imparilis Maslin	Nuytsia	12: 358	(1999)	SW. Western Australia (W. Stirling Range)		612542	1008254-1	Acacia imparilis Maslin
683	415971	60433619-2	Fabaceae	Caesalpinioideae	Mimosoid clade	Species	Synonym	Racosperma imparile (Maslin) Pedley	Austrobaileya	6: 469	(2003)			612542	1008254-1	Acacia imparilis Maslin
684	612544	470576-1	Fabaceae	Caesalpinioideae	Mimosoid clade	Species	Accepted	Acacia implexa Benth.	London J. Bot.	1: 368	(1842)	NE. Queensland to Tasmania (King Is.)		612544	470576-1	Acacia implexa Benth.
684	868888	944398-1	Fabaceae	Caesalpinioideae	Mimosoid clade	Species	Synonym	Racosperma implexum (Benth.) Pedley	Austrobaileya	2: 350	(1987)			612544	470576-1	Acacia implexa Benth.
685	612549	1008255-1	Fabaceae	Caesalpinioideae	Mimosoid clade	Species	Accepted	Acacia improcera Maslin	Nuytsia	12: 359	(1999)	S. Western Australia		612549	1008255-1	Acacia improcera Maslin
685	428591	77060094-1	Fabaceae	Caesalpinioideae	Mimosoid clade	Species	Synonym	Racosperma improcerum (Maslin) Pedley	Austrobaileya	6: 469	(2003)			612549	1008255-1	Acacia improcera Maslin
686	612550	470579-1	Fabaceae	Caesalpinioideae	Mimosoid clade	Species	Accepted	Acacia inaequilatera Domin	Biblioth. Bot.	22(89): 258	(1926)	W. & C. Australia		612550	470579-1	Acacia inaequilatera Domin
686	428592	77060095-1	Fabaceae	Caesalpinioideae	Mimosoid clade	Species	Synonym	Racosperma inaequilaterum (Domin) Pedley	Austrobaileya	6: 469	(2003)			612550	470579-1	Acacia inaequilatera Domin
687	612551	470580-1	Fabaceae	Caesalpinioideae	Mimosoid clade	Species	Accepted	Acacia inaequiloba W.Fitzg	J. Bot.	50: 18	(1912)	SC. Western Australia		612551	470580-1	Acacia inaequiloba W.Fitzg
687	428600	77060096-1	Fabaceae	Caesalpinioideae	Mimosoid clade	Species	Synonym	Racosperma inaequilobium (W.Fitzg) Pedley	Austrobaileya	6: 469	(2003)			612551	470580-1	Acacia inaequiloba W.Fitzg
688	612552	470581-1	Fabaceae	Caesalpinioideae	Mimosoid clade	Species	Accepted	Acacia inamabilis E.Pritz.	Bot. Jahrb. Syst.	35: 289	(1904)	S. Western Australia		612552	470581-1	Acacia inamabilis E.Pritz.
688	428594	77060097-1	Fabaceae	Caesalpinioideae	Mimosoid clade	Species	Synonym	Racosperma inamabile (E.Pritz.) Pedley	Austrobaileya	6: 469	(2003)			612552	470581-1	Acacia inamabilis E.Pritz.
689	612554	1008322-1	Fabaceae	Caesalpinioideae	Mimosoid clade	Species	Accepted	Acacia incanicarpa A.R.Chapm. & Maslin	Nuytsia	12: 489	(1999)	S. Western Australia		612554	1008322-1	Acacia incanicarpa A.R.Chapm. & Maslin
689	428590	77060099-1	Fabaceae	Caesalpinioideae	Mimosoid clade	Species	Synonym	Racosperma incanicarpum (A.R.Chapm. & Maslin) Pedley	Austrobaileya	6: 469	(2003)			612554	1008322-1	Acacia incanicarpa A.R.Chapm. & Maslin
690	612556	470584-1	Fabaceae	Caesalpinioideae	Mimosoid clade	Species	Accepted	Acacia inceana Domin	Vestn. Král. Ceské Spolecn. Nauk. Tr. Mat.-Prír.	1921-1922(2): 43	(1921-1922 publ. 1923)	SC. Western Australia		612556	470584-1	Acacia inceana Domin
690	612555	470583-1	Fabaceae	Caesalpinioideae	Mimosoid clade	Species	Synonym	Acacia inceae Maiden & Blakely	J. Roy. Soc. Western Australia	13: 8	(1927)	Western Australia		612556	470584-1	Acacia inceana Domin
690	428595	77060100-1	Fabaceae	Caesalpinioideae	Mimosoid clade	Species	Synonym	Racosperma inceanum (Domin) Pedley	Austrobaileya	6: 469	(2003)			612556	470584-1	Acacia inceana Domin
691	612557	991302-1	Fabaceae	Caesalpinioideae	Mimosoid clade	Subspecies	Accepted	Acacia inceana subsp. conformis R.S.Cowan & Maslin	Nuytsia	10: 234	(1995)	SW. Australia		612557	991302-1	Acacia inceana subsp. conformis R.S.Cowan & Maslin
691	428596	77060101-1	Fabaceae	Caesalpinioideae	Mimosoid clade	Subspecies	Synonym	Racosperma inceanum subsp. conforme (R.S.Cowan & Maslin) Pedley	Austrobaileya	6: 469	(2003)			612557	991302-1	Acacia inceana subsp. conformis R.S.Cowan & Maslin
692	606025	77090629-1	Fabaceae	Caesalpinioideae	Mimosoid clade	Subspecies	Accepted	Acacia inceana subsp. latifolia Maslin	Nuytsia	17: 230	(2007)	Western Australia		606025	77090629-1	Acacia inceana subsp. latifolia Maslin
693	606026	77092628-1	Fabaceae	Caesalpinioideae	Mimosoid clade	Species	Accepted	Acacia incognita Maslin & Buscumb	Nuytsia	18: 114	(2008)	Western Australia		606026	77092628-1	Acacia incognita Maslin & Buscumb
694	612560	981012-1	Fabaceae	Caesalpinioideae	Mimosoid clade	Species	Accepted	Acacia incongesta R.S.Cowan & Maslin	Nuytsia	10: 48	(1995)	S. Western Australia		612560	981012-1	Acacia incongesta R.S.Cowan & Maslin
694	428597	77060103-1	Fabaceae	Caesalpinioideae	Mimosoid clade	Species	Synonym	Racosperma incongestum (R.S.Cowan & Maslin) Pedley	Austrobaileya	6: 469	(2003)			612560	981012-1	Acacia incongesta R.S.Cowan & Maslin
695	612561	470587-1	Fabaceae	Caesalpinioideae	Mimosoid clade	Species	Accepted	Acacia incrassata Hook.	Hooker's Icon. Pl.	4: t. 370	(1841)	WSW. Western Australia		612561	470587-1	Acacia incrassata Hook.
695	611890	62618-3	Fabaceae	Caesalpinioideae	Mimosoid clade	Variety	Synonym	Acacia decipiens var. incrassata (Hook.) Benth.	London J. Bot.	1: 330	(1842)			612561	470587-1	Acacia incrassata Hook.
695	614244	471747-1	Fabaceae	Caesalpinioideae	Mimosoid clade	Species	Synonym	Acacia vernicosa W.Fitzg.	J. Western Australia Nat. Hist. Soc.	1: 11	(1904)			612561	470587-1	Acacia incrassata Hook.
695	428598	77060104-1	Fabaceae	Caesalpinioideae	Mimosoid clade	Species	Synonym	Racosperma incrassatum (Hook.) Pedley	Austrobaileya	6: 469	(2003)			612561	470587-1	Acacia incrassata Hook.
696	612562	470588-1	Fabaceae	Caesalpinioideae	Mimosoid clade	Species	Accepted	Acacia incurva Benth.	London J. Bot.	1: 325	(1842)	SW. Australia		612562	470588-1	Acacia incurva Benth.
696	611494	469871-1	Fabaceae	Caesalpinioideae	Mimosoid clade	Species	Synonym	Acacia brachyptera Benth.	London J. Bot.	1: 325	(1842)			612562	470588-1	Acacia incurva Benth.
696	612563	68414-3	Fabaceae	Caesalpinioideae	Mimosoid clade	Variety	Synonym	Acacia incurva var. brachyptera (Benth.) Benth.	Fl. Austral.	2: 322	(1864)			612562	470588-1	Acacia incurva Benth.
696	428599	77060105-1	Fabaceae	Caesalpinioideae	Mimosoid clade	Species	Synonym	Racosperma incurvum (Benth.) Pedley	Austrobaileya	6: 469	(2003)			612562	470588-1	Acacia incurva Benth.
697	913430	77123878-1	Fabaceae	Caesalpinioideae	Mimosoid clade	Species	Accepted	Acacia incurvaneura Maslin & J.E.Reid	Nuytsia	22: 214	(2012)	W. & C. Australia		913430	77123878-1	Acacia incurvaneura Maslin & J.E.Reid
697	611227	20001398-1	Fabaceae	Caesalpinioideae	Mimosoid clade	Variety	Synonym	Acacia aneura var. microcarpa Pedley	Fl. Australia	11B: 489	(2001)	W. & C. Australia		913430	77123878-1	Acacia incurvaneura Maslin & J.E.Reid
697	429592		Fabaceae	Caesalpinioideae	Mimosoid clade	Variety	Synonym	Racosperma aneurum var. microcarpum (Pedley) Pedley	Austrobaileya	6: 450	(2003)			913430	77123878-1	Acacia incurvaneura Maslin & J.E.Reid
698	606027	77088062-1	Fabaceae	Caesalpinioideae	Mimosoid clade	Species	Accepted	Acacia infecunda Molyneux & Forrester	Muelleria	26(1): 52	(2008)	Victoria		606027	77088062-1	Acacia infecunda Molyneux & Forrester
699	612565	470590-1	Fabaceae	Caesalpinioideae	Mimosoid clade	Species	Accepted	Acacia ingramii Tindale	Telopea	1: 373	(1978)	NE. New South Wales		612565	470590-1	Acacia ingramii Tindale
699	428615	77060106-1	Fabaceae	Caesalpinioideae	Mimosoid clade	Species	Synonym	Racosperma ingramii (Tindale) Pedley	Austrobaileya	6: 469	(2003)			612565	470590-1	Acacia ingramii Tindale
700	612566	470591-1	Fabaceae	Caesalpinioideae	Mimosoid clade	Species	Accepted	Acacia ingrata Benth.	Fl. Austral.	2: 331	(1864)	S. Western Australia		612566	470591-1	Acacia ingrata Benth.
700	428589	77060107-1	Fabaceae	Caesalpinioideae	Mimosoid clade	Species	Synonym	Racosperma ingratum (Benth.) Pedley	Austrobaileya	6: 469	(2003)			612566	470591-1	Acacia ingrata Benth.
701	612567	470592-1	Fabaceae	Caesalpinioideae	Mimosoid clade	Species	Accepted	Acacia inophloia Maiden & Blakely	J. Roy. Soc. Western Australia	13: 25	(1927)	SW. Australia		612567	470592-1	Acacia inophloia Maiden & Blakely
701	428604	77060108-1	Fabaceae	Caesalpinioideae	Mimosoid clade	Species	Synonym	Racosperma inophloia (Maiden & Blakely) Pedley	Austrobaileya	6: 470	(2003)			612567	470592-1	Acacia inophloia Maiden & Blakely
702	612569	470594-1	Fabaceae	Caesalpinioideae	Mimosoid clade	Species	Accepted	Acacia inops Maiden & Blakely	J. Roy. Soc. Western Australia	13: 4	(1927)	SW. Western Australia (Margaret Range)		612569	470594-1	Acacia inops Maiden & Blakely
702	428656	77060109-1	Fabaceae	Caesalpinioideae	Mimosoid clade	Species	Synonym	Racosperma inops (Maiden & Blakely) Pedley	Austrobaileya	6: 470	(2003)			612569	470594-1	Acacia inops Maiden & Blakely
704	612573	470597-1	Fabaceae	Caesalpinioideae	Mimosoid clade	Species	Accepted	Acacia insolita E.Pritz.	Bot. Jahrb. Syst.	35: 310	(1904)	SW. Western Australia		612573	470597-1	Acacia insolita E.Pritz.
704	428657	77060110-1	Fabaceae	Caesalpinioideae	Mimosoid clade	Species	Synonym	Racosperma insolitum (E.Pritz.) Pedley	Austrobaileya	6: 470	(2003)			612573	470597-1	Acacia insolita E.Pritz.
705	612575	1008257-1	Fabaceae	Caesalpinioideae	Mimosoid clade	Subspecies	Accepted	Acacia insolita subsp. recurva Maslin	Nuytsia	12: 363	(1999)	SW. Western Australia		612575	1008257-1	Acacia insolita subsp. recurva Maslin
705	428659	77060111-1	Fabaceae	Caesalpinioideae	Mimosoid clade	Subspecies	Synonym	Racosperma insolitum subsp. recurvum (Maslin) Pedley	Austrobaileya	6: 470	(2003)			612575	1008257-1	Acacia insolita subsp. recurva Maslin
707	612585	901324-1	Fabaceae	Caesalpinioideae	Mimosoid clade	Species	Accepted	Acacia intorta Maslin	Nuytsia	4: 398	(1983)	C. Western Australia		612585	901324-1	Acacia intorta Maslin
707	428660	77060113-1	Fabaceae	Caesalpinioideae	Mimosoid clade	Species	Synonym	Racosperma intortum (Maslin) Pedley	Austrobaileya	6: 470	(2003)			612585	901324-1	Acacia intorta Maslin
708	612586	470606-1	Fabaceae	Caesalpinioideae	Mimosoid clade	Species	Accepted	Acacia intricata S.Moore	J. Linn. Soc., Bot.	45: 172	(1920)	SW. Australia		612586	470606-1	Acacia intricata S.Moore
708	428661	77060114-1	Fabaceae	Caesalpinioideae	Mimosoid clade	Species	Synonym	Racosperma intricatum (S.Moore) Pedley	Austrobaileya	6: 470	(2003)			612586	470606-1	Acacia intricata S.Moore
709	612592	470611-1	Fabaceae	Caesalpinioideae	Mimosoid clade	Species	Accepted	Acacia irrorata Sieber ex Spreng.	Syst. Veg.	3: 141	(1826)	SE. Queensland to Tasmania		612592	470611-1	Acacia irrorata Sieber ex Spreng.
709	611912		Fabaceae	Caesalpinioideae	Mimosoid clade	Form	Synonym	Acacia decurrens f. pauciglandulosa F.Muell. ex Benth.	Fl. Austral.	2: 415	(1864)			612592	470611-1	Acacia irrorata Sieber ex Spreng.
709	611913	62902-3	Fabaceae	Caesalpinioideae	Mimosoid clade	Variety	Synonym	Acacia decurrens var. pauciglandulosa (Benth.) Maiden	Wattles Wattle-Barks	, ed. 2: 70	(1891)			612592	470611-1	Acacia irrorata Sieber ex Spreng.
709	868889	944399-1	Fabaceae	Caesalpinioideae	Mimosoid clade	Species	Synonym	Racosperma irroratum (Sieber ex Spreng.) Pedley	Austrobaileya	2: 350	(1987)			612592	470611-1	Acacia irrorata Sieber ex Spreng.
710	612593	68625-3	Fabaceae	Caesalpinioideae	Mimosoid clade	Subspecies	Accepted	Acacia irrorata subsp. velutinella Tindale	Proc. Linn. Soc. New South Wales	91: 147	(1966)	SE. Queensland to NE. New South Wales		612593	68625-3	Acacia irrorata subsp. velutinella Tindale
710	428663	77060115-1	Fabaceae	Caesalpinioideae	Mimosoid clade	Subspecies	Synonym	Racosperma irroratum subsp. velutinellum (Tindale) Pedley	Austrobaileya	6: 470	(2003)			612593	68625-3	Acacia irrorata subsp. velutinella Tindale
711	612595	470613-1	Fabaceae	Caesalpinioideae	Mimosoid clade	Species	Accepted	Acacia islana Pedley	Austrobaileya	1: 249	(1979)	SE. Queensland		612595	470613-1	Acacia islana Pedley
711	868890	944400-1	Fabaceae	Caesalpinioideae	Mimosoid clade	Species	Synonym	Racosperma islanum (Pedley) Pedley	Austrobaileya	2: 350	(1987)			612595	470613-1	Acacia islana Pedley
712	612596	1008316-1	Fabaceae	Caesalpinioideae	Mimosoid clade	Species	Accepted	Acacia isoneura Maslin & A.R.Chapm.	Nuytsia	12: 478	(1999)	WSW. Western Australia		612596	1008316-1	Acacia isoneura Maslin & A.R.Chapm.
712	428665	77060116-1	Fabaceae	Caesalpinioideae	Mimosoid clade	Species	Synonym	Racosperma isoneurum (Maslin & A.R.Chapm.) Pedley	Austrobaileya	6: 470	(2003)			612596	1008316-1	Acacia isoneura Maslin & A.R.Chapm.
713	612597	1008317-1	Fabaceae	Caesalpinioideae	Mimosoid clade	Subspecies	Accepted	Acacia isoneura subsp. nimia Maslin & A.R.Chapm.	Nuytsia	12: 479	(1999)	WSW. Western Australia		612597	1008317-1	Acacia isoneura subsp. nimia Maslin & A.R.Chapm.
713	428666		Fabaceae	Caesalpinioideae	Mimosoid clade	Subspecies	Synonym	Racosperma isoneurum subsp. nimium (Maslin & A.R.Chapm.) Pedley	Austrobaileya	6: 470	(2003)			612597	1008317-1	Acacia isoneura subsp. nimia Maslin & A.R.Chapm.
714	612598	470614-1	Fabaceae	Caesalpinioideae	Mimosoid clade	Species	Accepted	Acacia iteaphylla F.Muell. ex Benth.	Linnaea	26: 617	(1855)	South Australia		612598	470614-1	Acacia iteaphylla F.Muell. ex Benth.
714	428667	77060119-1	Fabaceae	Caesalpinioideae	Mimosoid clade	Species	Synonym	Racosperma iteaphyllum (F.Muell. ex Benth.) Pedley	Austrobaileya	6: 470	(2003)			612598	470614-1	Acacia iteaphylla F.Muell. ex Benth.
715	612600	470615-1	Fabaceae	Caesalpinioideae	Mimosoid clade	Species	Accepted	Acacia ixiophylla Benth.	London J. Bot.	1: 364	(1842)	C. Queensland to EC. New South Wales		612600	470615-1	Acacia ixiophylla Benth.
715	612265	470371-1	Fabaceae	Caesalpinioideae	Mimosoid clade	Species	Synonym	Acacia fuliginea R.T.Baker	Proc. Linn. Soc. New South Wales	31: 712	(1906 publ. 1907)			612600	470615-1	Acacia ixiophylla Benth.
715	612344	470426-1	Fabaceae	Caesalpinioideae	Mimosoid clade	Species	Synonym	Acacia glutinosa F.Muell.	Fragm.	4: 6	(1863)			612600	470615-1	Acacia ixiophylla Benth.
715	614232	82600-3	Fabaceae	Caesalpinioideae	Mimosoid clade	Variety	Synonym	Acacia venulosa var. lanata Benth.	London J. Bot.	1: 367	(1842)			612600	470615-1	Acacia ixiophylla Benth.
715	868891	944401-1	Fabaceae	Caesalpinioideae	Mimosoid clade	Species	Synonym	Racosperma ixiophyllum (Benth.) Pedley	Austrobaileya	2: 350	(1987)			612600	470615-1	Acacia ixiophylla Benth.
716	612601	470616-1	Fabaceae	Caesalpinioideae	Mimosoid clade	Species	Accepted	Acacia ixodes Pedley	Austrobaileya	1: 256	(1979)	C. Queensland to C. New South Wales		612601	470616-1	Acacia ixodes Pedley
716	612347	66443-3	Fabaceae	Caesalpinioideae	Mimosoid clade	Variety	Synonym	Acacia gnidium var. latifolia Maiden & Betche	Proc. Linn. Soc. New South Wales	30: 362	(1905)			612601	470616-1	Acacia ixodes Pedley
716	868892	944402-1	Fabaceae	Caesalpinioideae	Mimosoid clade	Species	Synonym	Racosperma ixodes (Pedley) Pedley	Austrobaileya	2: 350	(1987)			612601	470616-1	Acacia ixodes Pedley
717	612602	470617-1	Fabaceae	Caesalpinioideae	Mimosoid clade	Species	Accepted	Acacia jackesiana Pedley	Austrobaileya	1: 128	(1978)	NE. Queensland		612602	470617-1	Acacia jackesiana Pedley
717	868893	944403-1	Fabaceae	Caesalpinioideae	Mimosoid clade	Species	Synonym	Racosperma jackesianum (Pedley) Pedley	Austrobaileya	2: 350	(1987)			612602	470617-1	Acacia jackesiana Pedley
718	612603	470618-1	Fabaceae	Caesalpinioideae	Mimosoid clade	Species	Accepted	Acacia jacksonioides Maslin	Nuytsia	2: 99	(1976)	WSW. Western Australia		612603	470618-1	Acacia jacksonioides Maslin
718	428664	77060120-1	Fabaceae	Caesalpinioideae	Mimosoid clade	Species	Synonym	Racosperma jacksonioides (Maslin) Pedley	Austrobaileya	6: 470	(2003)			612603	470618-1	Acacia jacksonioides Maslin
719	612605	470620-1	Fabaceae	Caesalpinioideae	Mimosoid clade	Species	Accepted	Acacia jamesiana Maslin	J. Adelaide Bot. Gard.	2: 310	(1980)	C. & WC. Western Australia		612605	470620-1	Acacia jamesiana Maslin
719	428662	77060121-1	Fabaceae	Caesalpinioideae	Mimosoid clade	Species	Synonym	Racosperma jamesianum (Maslin) Pedley	Austrobaileya	6: 470	(2003)			612605	470620-1	Acacia jamesiana Maslin
720	612607	901325-1	Fabaceae	Caesalpinioideae	Mimosoid clade	Species	Accepted	Acacia jasperensis Maconochie	J. Adelaide Bot. Gard.	6: 201	(1983)	NE. Western Australia to N. Northern Territory		612607	901325-1	Acacia jasperensis Maconochie
720	428646	77060123-1	Fabaceae	Caesalpinioideae	Mimosoid clade	Species	Synonym	Racosperma jasperense (Maconochie) Pedley	Austrobaileya	6: 470	(2003)			612607	901325-1	Acacia jasperensis Maconochie
721	612609	470622-1	Fabaceae	Caesalpinioideae	Mimosoid clade	Species	Accepted	Acacia javanica DC.	Prodr.	2: 471	(1825)	Jawa		612609	470622-1	Acacia javanica DC.
722	612610	470623-1	Fabaceae	Caesalpinioideae	Mimosoid clade	Species	Accepted	Acacia jennerae Maiden	Fl. N. Territory	: 333	(1917)	Australia		612610	470623-1	Acacia jennerae Maiden
722	428647	77060124-1	Fabaceae	Caesalpinioideae	Mimosoid clade	Species	Synonym	Racosperma jennerae (Maiden) Pedley	Austrobaileya	6: 470	(2003)			612610	470623-1	Acacia jennerae Maiden
723	612611	470624-1	Fabaceae	Caesalpinioideae	Mimosoid clade	Species	Accepted	Acacia jensenii Maiden	Fl. N. Territory	: 332	(1917)	NC. Western Australia to C. Northern Territory		612611	470624-1	Acacia jensenii Maiden
723	428648	77060126-1	Fabaceae	Caesalpinioideae	Mimosoid clade	Species	Synonym	Racosperma jensenii (Maiden) Pedley	Austrobaileya	6: 470	(2003)			612611	470624-1	Acacia jensenii Maiden
724	612612	470625-1	Fabaceae	Caesalpinioideae	Mimosoid clade	Species	Accepted	Acacia jibberdingensis Maiden & Blakely	J. Roy. Soc. Western Australia	13: 29	(1927)	SW. Australia		612612	470625-1	Acacia jibberdingensis Maiden & Blakely
724	428649	77060127-1	Fabaceae	Caesalpinioideae	Mimosoid clade	Species	Synonym	Racosperma jibberdingense (Maiden & Blakely) Pedley	Austrobaileya	6: 470	(2003)			612612	470625-1	Acacia jibberdingensis Maiden & Blakely
725	612614	1007209-1	Fabaceae	Caesalpinioideae	Mimosoid clade	Species	Accepted	Acacia johannis Pedley	Austrobaileya	5: 311	(1999)	N. Queensland		612614	1007209-1	Acacia johannis Pedley
725	428650	77060129-1	Fabaceae	Caesalpinioideae	Mimosoid clade	Species	Synonym	Racosperma johannis (Pedley) Pedley	Austrobaileya	6: 470	(2003)			612614	1007209-1	Acacia johannis Pedley
726	612615	470627-1	Fabaceae	Caesalpinioideae	Mimosoid clade	Species	Accepted	Acacia johnsonii Pedley	Austrobaileya	1: 245	(1979)	SE. Queensland to C. New South Wales		612615	470627-1	Acacia johnsonii Pedley
726	612734	470711-1	Fabaceae	Caesalpinioideae	Mimosoid clade	Species	Synonym	Acacia lauta Pedley	Austrobaileya	1: 257	(1979)	Queensland		612615	470627-1	Acacia johnsonii Pedley
726	613641	78823-3	Fabaceae	Caesalpinioideae	Mimosoid clade	Variety	Synonym	Acacia rigens var. humilis Benth.	London J. Bot.	1: 342	(1842)			612615	470627-1	Acacia johnsonii Pedley
726	868894	944404-1	Fabaceae	Caesalpinioideae	Mimosoid clade	Species	Synonym	Racosperma johnsonii (Pedley) Pedley	Austrobaileya	2: 350	(1987)			612615	470627-1	Acacia johnsonii Pedley
726	868908	944412-1	Fabaceae	Caesalpinioideae	Mimosoid clade	Species	Synonym	Racosperma lautum (Pedley) Pedley	Austrobaileya	2: 351	(1987)			612615	470627-1	Acacia johnsonii Pedley
727	612617	470628-1	Fabaceae	Caesalpinioideae	Mimosoid clade	Species	Accepted	Acacia jonesii F.Muell. & Maiden	Proc. Linn. Soc. New South Wales	, ser. 2, 8: 13	(July 1893)	E. New South Wales		612617	470628-1	Acacia jonesii F.Muell. & Maiden
727	428652	77060130-1	Fabaceae	Caesalpinioideae	Mimosoid clade	Species	Synonym	Racosperma jonesii (F.Muell. & Maiden) Pedley	Austrobaileya	6: 470	(2003)			612617	470628-1	Acacia jonesii F.Muell. & Maiden
728	612618	470629-1	Fabaceae	Caesalpinioideae	Mimosoid clade	Species	Accepted	Acacia jucunda Maiden & Blakely	Proc. Roy. Soc. Queensland	89: 119	(1927)	S. Queensland to N. New South Wales		612618	470629-1	Acacia jucunda Maiden & Blakely
728	868895	944405-1	Fabaceae	Caesalpinioideae	Mimosoid clade	Species	Synonym	Racosperma jucundum (Maiden & Blakely) Pedley	Austrobaileya	2: 350	(1987)			612618	470629-1	Acacia jucunda Maiden & Blakely
729	612621	470632-1	Fabaceae	Caesalpinioideae	Mimosoid clade	Species	Accepted	Acacia julifera Benth.	London J. Bot.	1: 374	(1842)	E. Queensland		612621	470632-1	Acacia julifera Benth.
729	612488	67683-3	Fabaceae	Caesalpinioideae	Mimosoid clade	Species	Synonym	Acacia holcocarpa Benth.	Fl. Austral.	2: 408	(1864)			612621	470632-1	Acacia julifera Benth.
729	868896	942643-1	Fabaceae	Caesalpinioideae	Mimosoid clade	Species	Synonym	Racosperma juliferum (Benth.) Pedley	Bot. J. Linn. Soc.	92: 248	(1986)			612621	470632-1	Acacia julifera Benth.
730	612624	884532-1	Fabaceae	Caesalpinioideae	Mimosoid clade	Subspecies	Accepted	Acacia julifera subsp. gilbertensis Pedley	Austrobaileya	1: 162	(1978)	NW. Queensland		612624	884532-1	Acacia julifera subsp. gilbertensis Pedley
730	868898	953690-1	Fabaceae	Caesalpinioideae	Mimosoid clade	Subspecies	Synonym	Racosperma juliferum subsp. gilbertense (Pedley) Pedley	Austrobaileya	2: 350	(1987)			612624	884532-1	Acacia julifera subsp. gilbertensis Pedley
730	428654		Fabaceae	Caesalpinioideae	Mimosoid clade	Variety	Synonym	Racosperma juliferum var. gilbertense (Pedley) Pedley	Austrobaileya	6: 471	(2003)			612624	884532-1	Acacia julifera subsp. gilbertensis Pedley
731	612626	470635-1	Fabaceae	Caesalpinioideae	Mimosoid clade	Species	Accepted	Acacia juncifolia Benth.	London J. Bot.	1: 341	(1842)	E. Australia		612626	470635-1	Acacia juncifolia Benth.
731	613389	471154-1	Fabaceae	Caesalpinioideae	Mimosoid clade	Species	Synonym	Acacia pinifolia Benth.	J. Exped. Trop. Australia	: 342	(1848)			612626	470635-1	Acacia juncifolia Benth.
731	613428	471182-1	Fabaceae	Caesalpinioideae	Mimosoid clade	Species	Synonym	Acacia polyantha Zipp. ex Span.	Linnaea	15: 199	(1841)			612626	470635-1	Acacia juncifolia Benth.
731	613578	471283-1	Fabaceae	Caesalpinioideae	Mimosoid clade	Species	Synonym	Acacia quadrilateralis Decne.	Herb. Timor.	: 177	(1834)			612626	470635-1	Acacia juncifolia Benth.
731	868899	944406-1	Fabaceae	Caesalpinioideae	Mimosoid clade	Species	Synonym	Racosperma juncifolium (Benth.) Pedley	Austrobaileya	2: 350	(1987)			612626	470635-1	Acacia juncifolia Benth.
732	612634	470638-1	Fabaceae	Caesalpinioideae	Mimosoid clade	Species	Accepted	Acacia jurema Mart.	Reise Bras.	2: 788	(1828)	Brazil		612634	470638-1	Acacia jurema Mart.
733	612637	991295-1	Fabaceae	Caesalpinioideae	Mimosoid clade	Species	Accepted	Acacia kalgoorliensis R.S.Cowan & Maslin	Nuytsia	10: 215	(1995)	Western Australia (Kalgoorlie)		612637	991295-1	Acacia kalgoorliensis R.S.Cowan & Maslin
733	428651	77060154-1	Fabaceae	Caesalpinioideae	Mimosoid clade	Species	Synonym	Racosperma kalgoorliense (R.S.Cowan & Maslin) Pedley	Austrobaileya	6: 471	(2003)			612637	991295-1	Acacia kalgoorliensis R.S.Cowan & Maslin
734	606028	77090636-1	Fabaceae	Caesalpinioideae	Mimosoid clade	Species	Accepted	Acacia karina Maslin & Buscumb	Nuytsia	17: 264	(2007)	Western Australia		606028	77090636-1	Acacia karina Maslin & Buscumb
735	612643	470648-1	Fabaceae	Caesalpinioideae	Mimosoid clade	Species	Accepted	Acacia kauaiensis Hillebr.	Fl. Hawaiian Isl.	: 113	(1888)	Hawaiian Is. (Kauai)		612643	470648-1	Acacia kauaiensis Hillebr.
735	868900	942644-1	Fabaceae	Caesalpinioideae	Mimosoid clade	Species	Synonym	Racosperma kauaiense (Hillebr.) Pedley	Bot. J. Linn. Soc.	92: 248	(1986)			612643	470648-1	Acacia kauaiensis Hillebr.
736	1001681	77146103-1	Fabaceae	Caesalpinioideae	Mimosoid clade	Species	Accepted	Acacia keigheryi Maslin	Nuytsia	24: 165	(2014)	Western Australia		1001681	77146103-1	Acacia keigheryi Maslin
737	612645	470649-1	Fabaceae	Caesalpinioideae	Mimosoid clade	Species	Accepted	Acacia kelleri F.Muell.	Proc. Linn. Soc. New South Wales	2: 468	(1892)	N. Western Australia to NW. Northern Territory		612645	470649-1	Acacia kelleri F.Muell.
737	428681	77060155-1	Fabaceae	Caesalpinioideae	Mimosoid clade	Species	Synonym	Racosperma kelleri (F.Muell.) Pedley	Austrobaileya	6: 471	(2003)			612645	470649-1	Acacia kelleri F.Muell.
738	612647	470650-1	Fabaceae	Caesalpinioideae	Mimosoid clade	Species	Accepted	Acacia kempeana F.Muell.	Australas. Chem. Druggist	5: 26	(1882)	W. & C. Australia		612647	470650-1	Acacia kempeana F.Muell.
738	868901	944407-1	Fabaceae	Caesalpinioideae	Mimosoid clade	Species	Synonym	Racosperma kempeanum (F.Muell.) Pedley	Austrobaileya	2: 350	(1987)			612647	470650-1	Acacia kempeana F.Muell.
739	612648	981019-1	Fabaceae	Caesalpinioideae	Mimosoid clade	Species	Accepted	Acacia kenneallyi R.S.Cowan & Maslin	Nuytsia	10: 64	(1995)	N. Western Australia		612648	981019-1	Acacia kenneallyi R.S.Cowan & Maslin
739	428682	77060156-1	Fabaceae	Caesalpinioideae	Mimosoid clade	Species	Synonym	Racosperma kenneallyi (R.S.Cowan & Maslin) Pedley	Austrobaileya	6: 471	(2003)			612648	981019-1	Acacia kenneallyi R.S.Cowan & Maslin
740	612649	899066-1	Fabaceae	Caesalpinioideae	Mimosoid clade	Species	Accepted	Acacia kerryana Maslin	Nuytsia	4: 105	(1982)	S. Western Australia (Coolgardie)		612649	899066-1	Acacia kerryana Maslin
740	428683	77060158-1	Fabaceae	Caesalpinioideae	Mimosoid clade	Species	Synonym	Racosperma kerryanum (Maslin) Pedley	Austrobaileya	6: 471	(2003)			612649	899066-1	Acacia kerryana Maslin
741	612650	470651-1	Fabaceae	Caesalpinioideae	Mimosoid clade	Species	Accepted	Acacia kettlewelliae Maiden	J. Proc. Roy. Soc. New S. Wales	49: 484	(1915 publ. 1916)	SE. New South Wales to E. Victoria		612650	470651-1	Acacia kettlewelliae Maiden
741	613228	74712-3	Fabaceae	Caesalpinioideae	Mimosoid clade	Species	Synonym	Acacia oreophila Maiden & Blakely	J. Proc. Roy. Soc. New S. Wales	60: 185	(1927)	Victoria		612650	470651-1	Acacia kettlewelliae Maiden
741	614304	471788-1	Fabaceae	Caesalpinioideae	Mimosoid clade	Species	Synonym	Acacia walteri Maiden & Blakely	J. Proc. Roy. Soc. New S. Wales	60: 184	(1927)	Victoria		612650	470651-1	Acacia kettlewelliae Maiden
741	428684	77060157-1	Fabaceae	Caesalpinioideae	Mimosoid clade	Species	Synonym	Racosperma kettlewelliae (Maiden) Pedley	Austrobaileya	6: 471	(2003)			612650	470651-1	Acacia kettlewelliae Maiden
742	612651	470652-1	Fabaceae	Caesalpinioideae	Mimosoid clade	Species	Accepted	Acacia kimberleyensis W.Fitzg.	J. Proc. Roy. Soc. New S. Wales	51: 112	(1917)	N. Western Australia		612651	470652-1	Acacia kimberleyensis W.Fitzg.
742	428685	77060159-1	Fabaceae	Caesalpinioideae	Mimosoid clade	Species	Synonym	Racosperma kimberleyense (W.Fitzg.) Pedley	Austrobaileya	6: 471	(2003)			612651	470652-1	Acacia kimberleyensis W.Fitzg.
743	612652	470653-1	Fabaceae	Caesalpinioideae	Mimosoid clade	Species	Accepted	Acacia kingiana Maiden & Blakely	J. Roy. Soc. Western Australia	13: 19	(1927)	SW. Australia (NE. of Wagin)		612652	470653-1	Acacia kingiana Maiden & Blakely
743	428692	77060160-1	Fabaceae	Caesalpinioideae	Mimosoid clade	Species	Synonym	Racosperma kingianum (Maiden & Blakely) Pedley	Austrobaileya	6: 471	(2003)			612652	470653-1	Acacia kingiana Maiden & Blakely
744	612659	470659-1	Fabaceae	Caesalpinioideae	Mimosoid clade	Species	Accepted	Acacia koa A.Gray	U.S. Expl. Exped., Phan.	1: 480	(1854)	Hawaiian Is.		612659	470659-1	Acacia koa A.Gray
744	612467	470520-1	Fabaceae	Caesalpinioideae	Mimosoid clade	Species	Illegitimate	Acacia heterophylla Hook. & Arn.	Bot. Beechey Voy.	: 81	(1832)		, nom. illeg.	612659	470659-1	Acacia koa A.Gray
744	611699	470008-1	Fabaceae	Caesalpinioideae	Mimosoid clade	Species	Orthographic	Acacia coa Walp.	Ann. Bot. Syst.	4: 626	(1858)		, orth. var.	612659	470659-1	Acacia koa A.Gray
744	612468		Fabaceae	Caesalpinioideae	Mimosoid clade	Variety	Synonym	Acacia heterophylla var. latifolia Benth.	London J. Bot.	1: 369	(1842)			612659	470659-1	Acacia koa A.Gray
744	612660		Fabaceae	Caesalpinioideae	Mimosoid clade	Variety	Synonym	Acacia koa var. hawaiiensis Rock	Bot. Bull. Board. Agric. Forest. Hawaii	5: 23	(1919)			612659	470659-1	Acacia koa A.Gray
744	612661		Fabaceae	Caesalpinioideae	Mimosoid clade	Variety	Synonym	Acacia koa var. lanoiensis Rock	Bot. Bull. Board. Agric. Forest. Hawaii	5: 21	(1919)			612659	470659-1	Acacia koa A.Gray
744	612662	884533-1	Fabaceae	Caesalpinioideae	Mimosoid clade	Variety	Synonym	Acacia koa var. latifolia (Benth.) H.St.John	Pacific Sci.	33: 363	(1980)	Hawaiian Is.		612659	470659-1	Acacia koa A.Gray
744	612663	884534-1	Fabaceae	Caesalpinioideae	Mimosoid clade	Variety	Synonym	Acacia koa var. waianaeensis H.St.John	Pacific Sci.	33: 363	(1979 publ. 1980)	Hawaiian Is.		612659	470659-1	Acacia koa A.Gray
744	612664		Fabaceae	Caesalpinioideae	Mimosoid clade	Variety	Synonym	Acacia koa var. weimeae Hochr.	Candollea	2: 377	(1925)			612659	470659-1	Acacia koa A.Gray
744	868902	942645-1	Fabaceae	Caesalpinioideae	Mimosoid clade	Species	Synonym	Racosperma koa (A.Gray) Pedley	Bot. J. Linn. Soc.	92: 248	(1986)			612659	470659-1	Acacia koa A.Gray
745	612665	470660-1	Fabaceae	Caesalpinioideae	Mimosoid clade	Species	Accepted	Acacia koaia Hillebr.	Fl. Hawaiian Isl.	: 113	(1888)	Hawaiian Is.		612665	470660-1	Acacia koaia Hillebr.
746	612666	470661-1	Fabaceae	Caesalpinioideae	Mimosoid clade	Species	Accepted	Acacia kochii W.Fitzg. ex Ewart & Jean White	Proc. Roy. Soc. Victoria	, n.s., 23: 285	(1911)	W. Western Australia		612666	470661-1	Acacia kochii W.Fitzg. ex Ewart & Jean White
746	428680	77060161-1	Fabaceae	Caesalpinioideae	Mimosoid clade	Species	Synonym	Racosperma kochii (W.Fitzg. ex Ewart & Jean White) Pedley	Austrobaileya	6: 471	(2003)			612666	470661-1	Acacia kochii W.Fitzg. ex Ewart & Jean White
747	1001667	77146104-1	Fabaceae	Caesalpinioideae	Mimosoid clade	Species	Accepted	Acacia kulinensis Maslin	Nuytsia	24: 168	(2014)	Western Australia		1001667	77146104-1	Acacia kulinensis Maslin
748	1008614	77154440-1	Fabaceae	Caesalpinioideae	Mimosoid clade	Species	Accepted	Acacia kulnurensis Kodela & Tindale	Telopea	15: 121	(2013)	New South Wales		1008614	77154440-1	Acacia kulnurensis Kodela & Tindale
750	612674	470667-1	Fabaceae	Caesalpinioideae	Mimosoid clade	Species	Accepted	Acacia kybeanensis Maiden & Blakely	J. Proc. Roy. Soc. New S. Wales	60: 118	(1927)	E. New South Wales to E. Victoria		612674	470667-1	Acacia kybeanensis Maiden & Blakely
750	611542	60087-3	Fabaceae	Caesalpinioideae	Mimosoid clade	Variety	Synonym	Acacia buxifolia var. subvelutina F.Muell.	J. Proc. Linn. Soc., Bot.	3: 128	(1859)	Queensland		612674	470667-1	Acacia kybeanensis Maiden & Blakely
750	613227	471041-1	Fabaceae	Caesalpinioideae	Mimosoid clade	Species	Synonym	Acacia oreades Maiden & Blakely	J. Proc. Roy. Soc. New S. Wales	60: 186	(1927)	New South Wales		612674	470667-1	Acacia kybeanensis Maiden & Blakely
750	428688	77060162-1	Fabaceae	Caesalpinioideae	Mimosoid clade	Species	Synonym	Racosperma kybeanense (Maiden & Blakely) Pedley	Austrobaileya	6: 471	(2003)			612674	470667-1	Acacia kybeanensis Maiden & Blakely
751	612675	470668-1	Fabaceae	Caesalpinioideae	Mimosoid clade	Species	Accepted	Acacia kydrensis Tindale	Telopea	1: 435	(1980)	SE. New South Wales		612675	470668-1	Acacia kydrensis Tindale
751	428689	77060163-1	Fabaceae	Caesalpinioideae	Mimosoid clade	Species	Synonym	Racosperma kydrense (Tindale) Pedley	Austrobaileya	6: 471	(2003)			612675	470668-1	Acacia kydrensis Tindale
752	612676	470669-1	Fabaceae	Caesalpinioideae	Mimosoid clade	Species	Accepted	Acacia laccata Pedley	Proc. Roy. Soc. Queensland	75: 31	(1964)	N. Western Australia to EC. Queensland		612676	470669-1	Acacia laccata Pedley
752	868903	944408-1	Fabaceae	Caesalpinioideae	Mimosoid clade	Species	Synonym	Racosperma laccatum (Pedley) Pedley	Austrobaileya	2: 350	(1987)			612676	470669-1	Acacia laccata Pedley
754	612679	1007216-1	Fabaceae	Caesalpinioideae	Mimosoid clade	Species	Accepted	Acacia lacertensis Pedley	Austrobaileya	5: 316	(1999)	N. Northern Territory		612679	1007216-1	Acacia lacertensis Pedley
754	428690	77060164-1	Fabaceae	Caesalpinioideae	Mimosoid clade	Species	Synonym	Racosperma lacertense (Pedley) Pedley	Austrobaileya	6: 471	(2003)			612679	1007216-1	Acacia lacertensis Pedley
755	612680	470671-1	Fabaceae	Caesalpinioideae	Mimosoid clade	Species	Accepted	Acacia lachnophylla F.Muell.	S. Sci. Rec.	2: 150	(1882)	S. Western Australia		612680	470671-1	Acacia lachnophylla F.Muell.
755	611721	470024-1	Fabaceae	Caesalpinioideae	Mimosoid clade	Species	Synonym	Acacia cometes C.R.P.Andrews	J. Western Australia Nat. Hist. Soc.	1: 39	(1904)	Australia		612680	470671-1	Acacia lachnophylla F.Muell.
755	428691	77060165-1	Fabaceae	Caesalpinioideae	Mimosoid clade	Species	Synonym	Racosperma lachnophyllum (F.Muell.) Pedley	Austrobaileya	6: 471	(2003)			612680	470671-1	Acacia lachnophylla F.Muell.
756	612687	470681-1	Fabaceae	Caesalpinioideae	Mimosoid clade	Species	Accepted	Acacia lamprocarpa O.Schwarz	Repert. Spec. Nov. Regni Veg.	24: 86	(1927)	N. Australia		612687	470681-1	Acacia lamprocarpa O.Schwarz
756	428674	77060166-1	Fabaceae	Caesalpinioideae	Mimosoid clade	Species	Synonym	Racosperma lamprocarpum (O.Schwarz) Pedley	Austrobaileya	6: 471	(2003)			612687	470681-1	Acacia lamprocarpa O.Schwarz
757	612689	1008258-1	Fabaceae	Caesalpinioideae	Mimosoid clade	Species	Accepted	Acacia lanceolata Maslin	Nuytsia	12: 363	(1999)	W. Western Australia		612689	1008258-1	Acacia lanceolata Maslin
757	428687	77060167-1	Fabaceae	Caesalpinioideae	Mimosoid clade	Species	Synonym	Racosperma lanceolatum (Maslin) Pedley	Austrobaileya	6: 472	(2003)			612689	1008258-1	Acacia lanceolata Maslin
758	612690	939599-1	Fabaceae	Caesalpinioideae	Mimosoid clade	Species	Accepted	Acacia lanei R.S.Cowan & Maslin	Nuytsia	7: 192	(1990)	SW. Australia (near Hyden)		612690	939599-1	Acacia lanei R.S.Cowan & Maslin
758	428686	77060168-1	Fabaceae	Caesalpinioideae	Mimosoid clade	Species	Synonym	Racosperma lanei (R.S.Cowan & Maslin) Pedley	Austrobaileya	6: 472	(2003)			612690	939599-1	Acacia lanei R.S.Cowan & Maslin
759	612693	470686-1	Fabaceae	Caesalpinioideae	Mimosoid clade	Species	Accepted	Acacia lanigera A.Cunn.	Geogr. Mem. New South Wales	: 345	(1825)	C. New South Wales to NE. Victoria		612693	470686-1	Acacia lanigera A.Cunn.
759	612694	69111-3	Fabaceae	Caesalpinioideae	Mimosoid clade	Variety	Synonym	Acacia lanigera var. brachyphylla Domin	Biblioth. Bot.	22(89): 250	(1926)	SE. New South Wales to E. Victoria		612693	470686-1	Acacia lanigera A.Cunn.
759	777873	493459-1	Fabaceae	Caesalpinioideae	Mimosoid clade	Species	Synonym	Drepaphyla lanigera (A.Cunn.) Raf.	Sylva Tellur.	: 120	(1838)			612693	470686-1	Acacia lanigera A.Cunn.
759	777874	493460-1	Fabaceae	Caesalpinioideae	Mimosoid clade	Species	Synonym	Drepaphyla multinervis Raf.	Sylva Tellur.	: 120	(1838)			612693	470686-1	Acacia lanigera A.Cunn.
759	868904	944409-1	Fabaceae	Caesalpinioideae	Mimosoid clade	Species	Synonym	Racosperma lanigerum (A.Cunn.) Pedley	Austrobaileya	2: 350	(1987)			612693	470686-1	Acacia lanigera A.Cunn.
760	612695	69122-3	Fabaceae	Caesalpinioideae	Mimosoid clade	Variety	Accepted	Acacia lanigera var. gracilipes Benth.	Fl. Austral.	2: 325	(1864)	SE. New South Wales to E. Victoria		612695	69122-3	Acacia lanigera var. gracilipes Benth.
760	428669	77060184-1	Fabaceae	Caesalpinioideae	Mimosoid clade	Variety	Synonym	Racosperma lanigerum var. gracilipes (Benth.) Pedley	Austrobaileya	6: 472	(2003)			612695	69122-3	Acacia lanigera var. gracilipes Benth.
761	612697		Fabaceae	Caesalpinioideae	Mimosoid clade	Variety	Accepted	Acacia lanigera var. whanii (F.Muell. ex Benth.) Prescott	Census Acacia	: 24	(1914)	C. Victoria		612697		Acacia lanigera var. whanii (F.Muell. ex Benth.) Prescott
761	614318	471800-1	Fabaceae	Caesalpinioideae	Mimosoid clade	Species	Synonym	Acacia whanii F.Muell. ex Benth.	Fl. Austral.	2: 386	(1864)	Australia		612697		Acacia lanigera var. whanii (F.Muell. ex Benth.) Prescott
761	428670	77060185-1	Fabaceae	Caesalpinioideae	Mimosoid clade	Variety	Synonym	Racosperma lanigerum var. whanii (F.Muell. ex Benth.) Pedley	Austrobaileya	6: 472	(2003)			612697		Acacia lanigera var. whanii (F.Muell. ex Benth.) Prescott
762	612699	941268-1	Fabaceae	Caesalpinioideae	Mimosoid clade	Species	Accepted	Acacia lanuginophylla R.S.Cowan & Maslin	Nuytsia	7: 194	(1990)	SW. Australia		612699	941268-1	Acacia lanuginophylla R.S.Cowan & Maslin
762	612701	470689-1	Fabaceae	Caesalpinioideae	Mimosoid clade	Species	Illegitimate	Acacia lanuginosa C.A.Gardner	Hooker's Icon. Pl.	34: t. 3379	(1939)		, nom. illeg.	612699	941268-1	Acacia lanuginophylla R.S.Cowan & Maslin
762	428671	77060186-1	Fabaceae	Caesalpinioideae	Mimosoid clade	Species	Synonym	Racosperma lanuginophyllum (R.S.Cowan & Maslin) Pedley	Austrobaileya	6: 472	(2003)			612699	941268-1	Acacia lanuginophylla R.S.Cowan & Maslin
763	1001706	77146110-1	Fabaceae	Caesalpinioideae	Mimosoid clade	Species	Accepted	Acacia lapidosa Maslin	Nuytsia	24: 200	(2014)	Western Australia		1001706	77146110-1	Acacia lapidosa Maslin
764	612702	470690-1	Fabaceae	Caesalpinioideae	Mimosoid clade	Species	Accepted	Acacia laricina Meisn.	Pl. Preiss.	1: 6	(1844)	SSW. Western Australia		612702	470690-1	Acacia laricina Meisn.
764	428672	77060187-1	Fabaceae	Caesalpinioideae	Mimosoid clade	Species	Synonym	Racosperma laricinum (Meisn.) Pedley	Austrobaileya	6: 472	(2003)			612702	470690-1	Acacia laricina Meisn.
765	612703	1008259-1	Fabaceae	Caesalpinioideae	Mimosoid clade	Variety	Accepted	Acacia laricina var. crassifolia Maslin	Nuytsia	12: 367	(1999)	SSW. Western Australia		612703	1008259-1	Acacia laricina var. crassifolia Maslin
765	428679	77060188-1	Fabaceae	Caesalpinioideae	Mimosoid clade	Variety	Synonym	Racosperma laricinum var. crassifolium (Maslin) Pedley	Austrobaileya	6: 472	(2003)			612703	1008259-1	Acacia laricina var. crassifolia Maslin
766	612704	470691-1	Fabaceae	Caesalpinioideae	Mimosoid clade	Species	Accepted	Acacia lasiocalyx C.R.P.Andrews	J. Western Australia Nat. Hist. Soc.	1: 41	(1904)	SW. Australia		612704	470691-1	Acacia lasiocalyx C.R.P.Andrews
766	428673	77060189-1	Fabaceae	Caesalpinioideae	Mimosoid clade	Species	Synonym	Racosperma lasiocalyx (C.R.P.Andrews) Pedley	Austrobaileya	6: 472	(2003)			612704	470691-1	Acacia lasiocalyx C.R.P.Andrews
767	612705	470692-1	Fabaceae	Caesalpinioideae	Mimosoid clade	Species	Accepted	Acacia lasiocarpa Benth.	Enum. Pl. Hügel	: 43	(1837)	W. & WSW. Western Australia		612705	470692-1	Acacia lasiocarpa Benth.
767	428668	77060190-1	Fabaceae	Caesalpinioideae	Mimosoid clade	Species	Synonym	Racosperma lasiocarpum (Benth.) Pedley	Austrobaileya	6: 472	(2003)			612705	470692-1	Acacia lasiocarpa Benth.
768	612706	884535-1	Fabaceae	Caesalpinioideae	Mimosoid clade	Variety	Accepted	Acacia lasiocarpa var. bracteolata Maslin	Nuytsia	1: 415	(1975)	SW. Australia		612706	884535-1	Acacia lasiocarpa var. bracteolata Maslin
768	428675		Fabaceae	Caesalpinioideae	Mimosoid clade	Variety	Synonym	Racosperma lasiocarpum var. bracteolatum (Maslin) Pedley	Austrobaileya	6: 472	(2003)			612706	884535-1	Acacia lasiocarpa var. bracteolata Maslin
769	612707		Fabaceae	Caesalpinioideae	Mimosoid clade	Variety	Accepted	Acacia lasiocarpa var. cycnorum (Benth.) ined.	Unknown			SW. Australia		612707		Acacia lasiocarpa var. cycnorum (Benth.) ined.
769	611853	470112-1	Fabaceae	Caesalpinioideae	Mimosoid clade	Species	Orthographic	Acacia cygnorum Meisn.	Pl. Preiss.	1: 22	(1844)		, orth. var.	612707		Acacia lasiocarpa var. cycnorum (Benth.) ined.
769	611849	470110-1	Fabaceae	Caesalpinioideae	Mimosoid clade	Species	Synonym	Acacia cycnorum Benth.	London J. Bot.	1: 388	(1842)			612707		Acacia lasiocarpa var. cycnorum (Benth.) ined.
769	611851	62365-3	Fabaceae	Caesalpinioideae	Mimosoid clade	Variety	Synonym	Acacia cycnorum var. minutifolia Meisn.	Pl. Preiss.	1: 22	(1845)			612707		Acacia lasiocarpa var. cycnorum (Benth.) ined.
769	611852	62383-3	Fabaceae	Caesalpinioideae	Mimosoid clade	Variety	Synonym	Acacia cycnorum var. sedifolia Meisn.	Pl. Preiss.	1: 22	(1845)			612707		Acacia lasiocarpa var. cycnorum (Benth.) ined.
769	612709	884537-1	Fabaceae	Caesalpinioideae	Mimosoid clade	Variety	Synonym	Acacia lasiocarpa var. sedifolia (Meisn.) Maslin	Nuytsia	1: 411	(1975)	SW. Australia		612707		Acacia lasiocarpa var. cycnorum (Benth.) ined.
769	613532	77504-3	Fabaceae	Caesalpinioideae	Mimosoid clade	Variety	Synonym	Acacia pulchella var. cycnorum (Benth.) E.Pritz.	Bot. Jahrb. Syst.	35: 310	(1904)			612707		Acacia lasiocarpa var. cycnorum (Benth.) ined.
769	428676		Fabaceae	Caesalpinioideae	Mimosoid clade	Variety	Synonym	Racosperma lasiocarpum var. sedifolium (Meisn.) Pedley	Austrobaileya	6: 472	(2003)			612707		Acacia lasiocarpa var. cycnorum (Benth.) ined.
771	612714	470696-1	Fabaceae	Caesalpinioideae	Mimosoid clade	Species	Accepted	Acacia lateriticola Maslin	Nuytsia	1: 433	(1975)	SW. Western Australia		612714	470696-1	Acacia lateriticola Maslin
771	611850	470111-1	Fabaceae	Caesalpinioideae	Mimosoid clade	Species	Misapplied	Acacia cycnorum Hook.	Bot. Mag.	78: t. 4653	(1852)		, sensu auct.	612714	470696-1	Acacia lateriticola Maslin
771	613969	80959-3	Fabaceae	Caesalpinioideae	Mimosoid clade	Variety	Synonym	Acacia strigosa var. borealis E.Pritz.	Bot. Jahrb. Syst.	35: 312	(1904)	Australia		612714	470696-1	Acacia lateriticola Maslin
771	428677	77060193-1	Fabaceae	Caesalpinioideae	Mimosoid clade	Species	Synonym	Racosperma lateriticola (Maslin) Pedley	Austrobaileya	6: 472	(2003)			612714	470696-1	Acacia lateriticola Maslin
772	612715	470697-1	Fabaceae	Caesalpinioideae	Mimosoid clade	Species	Accepted	Acacia latescens Benth.	London J. Bot.	1: 380	(1842)	N. Northern Territory		612715	470697-1	Acacia latescens Benth.
772	611976		Fabaceae	Caesalpinioideae	Mimosoid clade	Species	Synonym	Acacia dineura F.Muell.	J. Proc. Linn. Soc., Bot.	3: 130	(1859)			612715	470697-1	Acacia latescens Benth.
772	611997	470187-1	Fabaceae	Caesalpinioideae	Mimosoid clade	Species	Synonym	Acacia dissoneura F.Muell.	S. Sci. Rec.	2: 151	(1882)	Australia		612715	470697-1	Acacia latescens Benth.
772	612716	69358-3	Fabaceae	Caesalpinioideae	Mimosoid clade	Variety	Synonym	Acacia latescens var. grandifolia F.Muell.	J. Proc. Linn. Soc., Bot.	3: 144	(1859)			612715	470697-1	Acacia latescens Benth.
772	868905	945921-1	Fabaceae	Caesalpinioideae	Mimosoid clade	Species	Synonym	Racosperma latescens (Benth.) Pedley	Austrobaileya	2: 571	(1988)			612715	470697-1	Acacia latescens Benth.
773	612719	470700-1	Fabaceae	Caesalpinioideae	Mimosoid clade	Species	Accepted	Acacia latifolia Benth.	London J. Bot.	1: 382	(1842)	N. Western Australia to NW. Queensland		612719	470700-1	Acacia latifolia Benth.
773	868906	944410-1	Fabaceae	Caesalpinioideae	Mimosoid clade	Species	Synonym	Racosperma latifolium (Benth.) Pedley	Austrobaileya	2: 350	(1987)			612719	470700-1	Acacia latifolia Benth.
774	606029	77092629-1	Fabaceae	Caesalpinioideae	Mimosoid clade	Species	Accepted	Acacia latior (R.S.Cowan & Maslin) Maslin & Buscumb	Nuytsia	18: 119	(2008)	W. Western Australia		606029	77092629-1	Acacia latior (R.S.Cowan & Maslin) Maslin & Buscumb
774	611762	981000-1	Fabaceae	Caesalpinioideae	Mimosoid clade	Subspecies	Synonym	Acacia coolgardiensis subsp. latior R.S.Cowan & Maslin	Nuytsia	10: 22	(1995)	W. Western Australia		606029	77092629-1	Acacia latior (R.S.Cowan & Maslin) Maslin & Buscumb
774	429482		Fabaceae	Caesalpinioideae	Mimosoid clade	Subspecies	Synonym	Racosperma coolgardiense subsp. latius (R.S.Cowan & Maslin) Pedley	Austrobaileya	6: 458	(2003)			606029	77092629-1	Acacia latior (R.S.Cowan & Maslin) Maslin & Buscumb
775	612721	470702-1	Fabaceae	Caesalpinioideae	Mimosoid clade	Species	Accepted	Acacia latipes Benth.	London J. Bot.	1: 334	(1842)	W. & SW. Australia		612721	470702-1	Acacia latipes Benth.
775	612723	69434-3	Fabaceae	Caesalpinioideae	Mimosoid clade	Variety	Synonym	Acacia latipes var. pubescens Meisn.	Pl. Preiss.	1: 10	(1845)			612721	470702-1	Acacia latipes Benth.
775	613962	471560-1	Fabaceae	Caesalpinioideae	Mimosoid clade	Species	Synonym	Acacia striatula Benth.	London J. Bot.	1: 336	(1842)	W. Western Australia		612721	470702-1	Acacia latipes Benth.
775	428678	77060194-1	Fabaceae	Caesalpinioideae	Mimosoid clade	Species	Synonym	Racosperma latipes (Benth.) Pedley	Austrobaileya	6: 472	(2003)			612721	470702-1	Acacia latipes Benth.
776	612722	1008310-1	Fabaceae	Caesalpinioideae	Mimosoid clade	Subspecies	Accepted	Acacia latipes subsp. licina R.S.Cowan & Maslin	Nuytsia	12: 464	(1999)	W. Western Australia		612722	1008310-1	Acacia latipes subsp. licina R.S.Cowan & Maslin
776	428644	77060195-1	Fabaceae	Caesalpinioideae	Mimosoid clade	Subspecies	Synonym	Racosperma latipes subsp. licinum (R.S.Cowan & Maslin) Pedley	Austrobaileya	6: 472	(2003)			612722	1008310-1	Acacia latipes subsp. licina R.S.Cowan & Maslin
777	612724	470703-1	Fabaceae	Caesalpinioideae	Mimosoid clade	Species	Accepted	Acacia latisepala Pedley	Proc. Roy. Soc. Queensland	75: 31	(1964)	SE. Queensland to NE. New South Wales		612724	470703-1	Acacia latisepala Pedley
777	868907	944411-1	Fabaceae	Caesalpinioideae	Mimosoid clade	Species	Synonym	Racosperma latisepalum (Pedley) Pedley	Austrobaileya	2: 351	(1987)			612724	470703-1	Acacia latisepala Pedley
778	612732	470709-1	Fabaceae	Caesalpinioideae	Mimosoid clade	Species	Accepted	Acacia latzii Maslin	J. Adelaide Bot. Gard.	2: 313	(1980)	S. Northern Territory to N. South Australia		612732	470709-1	Acacia latzii Maslin
778	428655	77060196-1	Fabaceae	Caesalpinioideae	Mimosoid clade	Species	Synonym	Racosperma latzii (Maslin) Pedley	Austrobaileya	6: 472	(2003)			612732	470709-1	Acacia latzii Maslin
780	612738	907336-1	Fabaceae	Caesalpinioideae	Mimosoid clade	Species	Accepted	Acacia lazaridis Pedley	Austrobaileya	1: 341	(1981)	NE. Queensland		612738	907336-1	Acacia lazaridis Pedley
780	611502	469878-1	Fabaceae	Caesalpinioideae	Mimosoid clade	Species	Illegitimate	Acacia brevifolia (F.Muell. ex Benth.) Benth.	Fl. Austral.	2: 395	(1864)	Queensland	, nom. illeg.	612738	907336-1	Acacia lazaridis Pedley
780	611356	58166-3	Fabaceae	Caesalpinioideae	Mimosoid clade	Variety	Synonym	Acacia aulacocarpa var. brevifolia F.Muell. ex Benth.	J. Proc. Linn. Soc., Bot.	3: 143	(1859)			612738	907336-1	Acacia lazaridis Pedley
780	612774		Fabaceae	Caesalpinioideae	Mimosoid clade	Variety	Synonym	Acacia leptophylla var. brevifolia F.Muell. ex Benth.	J. Proc. Linn. Soc., Bot.	3: 144	(1859)			612738	907336-1	Acacia lazaridis Pedley
780	868909	944413-1	Fabaceae	Caesalpinioideae	Mimosoid clade	Species	Synonym	Racosperma lazaridis (Pedley) Pedley	Austrobaileya	2: 351	(1987)			612738	907336-1	Acacia lazaridis Pedley
781	606030	77092636-1	Fabaceae	Caesalpinioideae	Mimosoid clade	Species	Accepted	Acacia leeuweniana Maslin	Nuytsia	18: 154	(2008)	Western Australia		606030	77092636-1	Acacia leeuweniana Maslin
782	612741	470718-1	Fabaceae	Caesalpinioideae	Mimosoid clade	Species	Accepted	Acacia legnota Pedley	Austrobaileya	1: 215	(1978)	N. Queensland		612741	470718-1	Acacia legnota Pedley
782	868910	944414-1	Fabaceae	Caesalpinioideae	Mimosoid clade	Species	Synonym	Racosperma legnotum (Pedley) Pedley	Austrobaileya	2: 351	(1987)			612741	470718-1	Acacia legnota Pedley
783	612743	470720-1	Fabaceae	Caesalpinioideae	Mimosoid clade	Species	Accepted	Acacia leichardtii Benth.	Fl. Austral.	2: 372	(1864)	SE. Queensland		612743	470720-1	Acacia leichardtii Benth.
783	868911	944415-1	Fabaceae	Caesalpinioideae	Mimosoid clade	Species	Synonym	Racosperma leichhardtii (Benth.) Pedley	Austrobaileya	2: 351	(1987)			612743	470720-1	Acacia leichardtii Benth.
784	612744	470721-1	Fabaceae	Caesalpinioideae	Mimosoid clade	Species	Accepted	Acacia leiocalyx (Domin) Pedley	Contr. Queensland Herb.	15: 10	(1974)	E. Australia		612744	470721-1	Acacia leiocalyx (Domin) Pedley
784	612328	66239-3	Fabaceae	Caesalpinioideae	Mimosoid clade	Variety	Synonym	Acacia glaucescens var. leiocalyx Domin	Biblioth. Bot.	22(89): 269	(1926)			612744	470721-1	Acacia leiocalyx (Domin) Pedley
784	868912	944416-1	Fabaceae	Caesalpinioideae	Mimosoid clade	Species	Synonym	Racosperma leiocalyx (Pedley) Pedley	Austrobaileya	2: 351	(1987)			612744	470721-1	Acacia leiocalyx (Domin) Pedley
785	612745	884539-1	Fabaceae	Caesalpinioideae	Mimosoid clade	Subspecies	Accepted	Acacia leiocalyx subsp. herveyensis Pedley	Austrobaileya	1: 180	(1978)	SE. Queensland to NE. New South Wales		612745	884539-1	Acacia leiocalyx subsp. herveyensis Pedley
785	428623		Fabaceae	Caesalpinioideae	Mimosoid clade	Variety	Synonym	Racosperma leiocalyx var. herveyense (Pedley) Pedley	Austrobaileya	6: 472	(2003)			612745	884539-1	Acacia leiocalyx subsp. herveyensis Pedley
786	612747	470723-1	Fabaceae	Caesalpinioideae	Mimosoid clade	Species	Accepted	Acacia leioderma Maslin	Nuytsia	1: 442	(1975)	SW. Western Australia		612747	470723-1	Acacia leioderma Maslin
786	428617	77060198-1	Fabaceae	Caesalpinioideae	Mimosoid clade	Species	Synonym	Racosperma leiodermum (Maslin) Pedley	Austrobaileya	6: 472	(2003)			612747	470723-1	Acacia leioderma Maslin
787	612748	470724-1	Fabaceae	Caesalpinioideae	Mimosoid clade	Species	Accepted	Acacia leiophylla Benth.	London J. Bot.	1: 351	(1842)	S. South Australia		612748	470724-1	Acacia leiophylla Benth.
787	611462	469851-1	Fabaceae	Caesalpinioideae	Mimosoid clade	Species	Synonym	Acacia blomei Ohlend.	Neue Allg. Deutsche Garten- Blumenzeitung	1: 369	(1845)			612748	470724-1	Acacia leiophylla Benth.
787	613620	78585-3	Fabaceae	Caesalpinioideae	Mimosoid clade	Variety	Synonym	Acacia retinodes var. oracia J.M.Black ex Eardley	Fl. S. Austral.	, ed. 2: 945	(1957)			612748	470724-1	Acacia leiophylla Benth.
787	428614	77060199-1	Fabaceae	Caesalpinioideae	Mimosoid clade	Species	Synonym	Racosperma leiophyllum (Benth.) Pedley	Austrobaileya	6: 472	(2003)			612748	470724-1	Acacia leiophylla Benth.
788	612753	470728-1	Fabaceae	Caesalpinioideae	Mimosoid clade	Species	Accepted	Acacia lentiginea Maiden & Blakely	J. Roy. Soc. Western Australia	13: 30	(1927)	N. Western Australia		612753	470728-1	Acacia lentiginea Maiden & Blakely
788	428619	77060200-1	Fabaceae	Caesalpinioideae	Mimosoid clade	Species	Synonym	Racosperma lentigineum (Maiden & Blakely) Pedley	Austrobaileya	6: 473	(2003)			612753	470728-1	Acacia lentiginea Maiden & Blakely
789	612754	60469155-2	Fabaceae	Caesalpinioideae	Mimosoid clade	Species	Accepted	Acacia lentiscifolia (Pers.) Desf. ex DC.	Prodr.	2: 472	(1825)	Mexico		612754	60469155-2	Acacia lentiscifolia (Pers.) Desf. ex DC.
789	374782	508224-1	Fabaceae	Caesalpinioideae	Mimosoid clade	Species	Synonym	Mimosa lentiscifolia Pers.	Syn. Pl.	2: 263	(1806)			612754	60469155-2	Acacia lentiscifolia (Pers.) Desf. ex DC.
790	612757	470732-1	Fabaceae	Caesalpinioideae	Mimosoid clade	Species	Accepted	Acacia leprosa Sieber ex DC.	Prodr.	2: 450	(1825)	SE. Queensland to Victoria		612757	470732-1	Acacia leprosa Sieber ex DC.
790	613593	471297-1	Fabaceae	Caesalpinioideae	Mimosoid clade	Species	Invalid	Acacia reclinata F.Muell.	J. Proc. Linn. Soc., Bot.	3: 131	(1859)		, pro syn.	612757	470732-1	Acacia leprosa Sieber ex DC.
790	612759	69707-3	Fabaceae	Caesalpinioideae	Mimosoid clade	Variety	Synonym	Acacia leprosa var. elongata Guilf.	Austral. Pl.	: 34, 403	(1911)			612757	470732-1	Acacia leprosa Sieber ex DC.
790	613594	471298-1	Fabaceae	Caesalpinioideae	Mimosoid clade	Species	Synonym	Acacia reclinata Jacq.	J. Soc. Imp. Centr. Hort.	9: 277	(1863)	Australia		612757	470732-1	Acacia leprosa Sieber ex DC.
790	613595	78332-3	Fabaceae	Caesalpinioideae	Mimosoid clade	Variety	Synonym	Acacia reclinata var. binervis F.Muell.	J. Proc. Linn. Soc., Bot.	3: 131	(1859)			612757	470732-1	Acacia leprosa Sieber ex DC.
790	428620	77060201-1	Fabaceae	Caesalpinioideae	Mimosoid clade	Species	Synonym	Racosperma leprosum (Sieber ex DC.) Pedley	Austrobaileya	6: 473	(2003)			612757	470732-1	Acacia leprosa Sieber ex DC.
791	895420	77100928-1	Fabaceae	Caesalpinioideae	Mimosoid clade	Variety	Accepted	Acacia leprosa var. crassipoda Maslin & D.J.Murphy	Muelleria	27: 207	(2009)	Victoria		895420	77100928-1	Acacia leprosa var. crassipoda Maslin & D.J.Murphy
792	895421	77100903-1	Fabaceae	Caesalpinioideae	Mimosoid clade	Variety	Accepted	Acacia leprosa var. graveolens Maslin & D.J.Murphy	Muelleria	27: 201	(2009)	New South Wales to Tasmania		895421	77100903-1	Acacia leprosa var. graveolens Maslin & D.J.Murphy
793	895422	77100927-1	Fabaceae	Caesalpinioideae	Mimosoid clade	Variety	Accepted	Acacia leprosa var. magna Maslin & D.J.Murphy	Muelleria	27: 204	(2009)	Victoria		895422	77100927-1	Acacia leprosa var. magna Maslin & D.J.Murphy
794	895423	77100898-1	Fabaceae	Caesalpinioideae	Mimosoid clade	Variety	Accepted	Acacia leprosa var. uninervia Maslin & D.J.Murphy	Muelleria	27: 197	(2009)	New South Wales to Victoria		895423	77100898-1	Acacia leprosa var. uninervia Maslin & D.J.Murphy
795	612762	1008260-1	Fabaceae	Caesalpinioideae	Mimosoid clade	Species	Accepted	Acacia leptalea Maslin	Nuytsia	12: 367	(1999)	SW. Western Australia		612762	1008260-1	Acacia leptalea Maslin
795	428621	77060202-1	Fabaceae	Caesalpinioideae	Mimosoid clade	Species	Synonym	Racosperma leptaleum (Maslin) Pedley	Austrobaileya	6: 473	(2003)			612762	1008260-1	Acacia leptalea Maslin
796	612763	470734-1	Fabaceae	Caesalpinioideae	Mimosoid clade	Species	Accepted	Acacia leptocarpa A.Cunn. ex Benth.	London J. Bot.	1: 376	(1842)	Lesser Sunda Is., S. New Guinea to N. & NE. Australia		612763	470734-1	Acacia leptocarpa A.Cunn. ex Benth.
796	868913	944417-1	Fabaceae	Caesalpinioideae	Mimosoid clade	Species	Synonym	Racosperma leptocarpum (A.Cunn. ex Benth.) Pedley	Austrobaileya	2: 351	(1987)			612763	470734-1	Acacia leptocarpa A.Cunn. ex Benth.
797	612764	470735-1	Fabaceae	Caesalpinioideae	Mimosoid clade	Species	Accepted	Acacia leptoclada A.Cunn. ex Benth.	London J. Bot.	1: 385	(1842)	NE. New South Wales		612764	470735-1	Acacia leptoclada A.Cunn. ex Benth.
797	428622	77060203-1	Fabaceae	Caesalpinioideae	Mimosoid clade	Species	Synonym	Racosperma leptoclada (A.Cunn. ex Benth.) Pedley	Austrobaileya	6: 473	(2003)			612764	470735-1	Acacia leptoclada A.Cunn. ex Benth.
798	612766	470736-1	Fabaceae	Caesalpinioideae	Mimosoid clade	Species	Accepted	Acacia leptoloba Pedley	Austrobaileya	1: 220	(1978)	N. Queensland		612766	470736-1	Acacia leptoloba Pedley
798	868914	944418-1	Fabaceae	Caesalpinioideae	Mimosoid clade	Species	Synonym	Racosperma leptolobum (Pedley) Pedley	Austrobaileya	2: 351	(1987)			612766	470736-1	Acacia leptoloba Pedley
799	612767	470737-1	Fabaceae	Caesalpinioideae	Mimosoid clade	Species	Accepted	Acacia leptoneura Benth.	London J. Bot.	1: 341	(1842)	SW. Australia (?)		612767	470737-1	Acacia leptoneura Benth.
799	428618	77060204-1	Fabaceae	Caesalpinioideae	Mimosoid clade	Species	Synonym	Racosperma leptoneurum (Benth.) Pedley	Austrobaileya	6: 473	(2003)			612767	470737-1	Acacia leptoneura Benth.
800	612770	470738-1	Fabaceae	Caesalpinioideae	Mimosoid clade	Species	Accepted	Acacia leptopetala Benth.	Linnaea	26: 619	(1855)	SW. Australia		612770	470738-1	Acacia leptopetala Benth.
800	613997	471582-1	Fabaceae	Caesalpinioideae	Mimosoid clade	Species	Synonym	Acacia subglauca Maiden & Blakely	J. Roy. Soc. Western Australia	13: 14	(1927)	Western Australia		612770	470738-1	Acacia leptopetala Benth.
800	613998	81227-3	Fabaceae	Caesalpinioideae	Mimosoid clade	Variety	Synonym	Acacia subglauca var. angustiuscula Maiden & Blakely	J. Roy. Soc. Western Australia	13: 15	(1927)	Western Australia		612770	470738-1	Acacia leptopetala Benth.
800	428616	77060205-1	Fabaceae	Caesalpinioideae	Mimosoid clade	Species	Synonym	Racosperma leptopetalum (Benth.) Pedley	Austrobaileya	6: 473	(2003)			612770	470738-1	Acacia leptopetala Benth.
801	612771	470739-1	Fabaceae	Caesalpinioideae	Mimosoid clade	Species	Accepted	Acacia leptophleba F.Muell.	J. Proc. Linn. Soc., Bot.	3: 143	(1859)	NE. Western Australia to NW. Northern Territory		612771	470739-1	Acacia leptophleba F.Muell.
801	428606	77060206-1	Fabaceae	Caesalpinioideae	Mimosoid clade	Species	Synonym	Racosperma leptophlebum (F.Muell.) Pedley	Austrobaileya	6: 473	(2003)			612771	470739-1	Acacia leptophleba F.Muell.
802	612777	470744-1	Fabaceae	Caesalpinioideae	Mimosoid clade	Species	Accepted	Acacia leptospermoides Benth.	Linnaea	26: 626	(1855)	W. & SW. Western Australia		612777	470744-1	Acacia leptospermoides Benth.
802	612109	64576-3	Fabaceae	Caesalpinioideae	Mimosoid clade	Variety	Synonym	Acacia ericifolia var. glaucescens E.Pritz.	Bot. Jahrb. Syst.	34: 294	(1904)			612777	470744-1	Acacia leptospermoides Benth.
802	612110	64589-3	Fabaceae	Caesalpinioideae	Mimosoid clade	Variety	Synonym	Acacia ericifolia var. tenuis E.Pritz.	Bot. Jahrb. Syst.	35: 294	(1904)			612777	470744-1	Acacia leptospermoides Benth.
802	428607	77060207-1	Fabaceae	Caesalpinioideae	Mimosoid clade	Species	Synonym	Racosperma leptospermoides (Benth.) Pedley	Austrobaileya	6: 473	(2003)			612777	470744-1	Acacia leptospermoides Benth.
803	612778	884540-1	Fabaceae	Caesalpinioideae	Mimosoid clade	Subspecies	Accepted	Acacia leptospermoides subsp. obovata Maslin	Nuytsia	2: 212	(1978)	WSW. Western Australia (N. of Murchison river)		612778	884540-1	Acacia leptospermoides subsp. obovata Maslin
803	428608		Fabaceae	Caesalpinioideae	Mimosoid clade	Subspecies	Synonym	Racosperma leptospermoides subsp. obovatum (Maslin) Pedley	Austrobaileya	6: 473	(2003)			612778	884540-1	Acacia leptospermoides subsp. obovata Maslin
804	612779	884541-1	Fabaceae	Caesalpinioideae	Mimosoid clade	Subspecies	Accepted	Acacia leptospermoides subsp. psammophila (Pritel) Maslin	Nuytsia	2: 213	(1978)	W. Western Australia (Geraldton. Mullewa)		612779	884541-1	Acacia leptospermoides subsp. psammophila (Pritel) Maslin
804	613493	471227-1	Fabaceae	Caesalpinioideae	Mimosoid clade	Species	Synonym	Acacia psammophila E.Pritz.	Bot. Jahrb. Syst.	35: 294	(1904)			612779	884541-1	Acacia leptospermoides subsp. psammophila (Pritel) Maslin
804	428609		Fabaceae	Caesalpinioideae	Mimosoid clade	Subspecies	Synonym	Racosperma leptospermoides subsp. psammophilum (E.Pritz.) Pedley	Austrobaileya	6: 473	(2003)			612779	884541-1	Acacia leptospermoides subsp. psammophila (Pritel) Maslin
805	612780	470745-1	Fabaceae	Caesalpinioideae	Mimosoid clade	Species	Accepted	Acacia leptostachya Benth.	Fl. Austral.	2: 406	(1864)	Queensland		612780	470745-1	Acacia leptostachya Benth.
805	611288	469745-1	Fabaceae	Caesalpinioideae	Mimosoid clade	Species	Synonym	Acacia argentea Maiden	Proc. Roy. Soc. Queensland	30: 41	(1918)			612780	470745-1	Acacia leptostachya Benth.
805	611594	469939-1	Fabaceae	Caesalpinioideae	Mimosoid clade	Species	Synonym	Acacia capillosa Pedley	Proc. Roy. Soc. Queensland	75: 29	(1964)			612780	470745-1	Acacia leptostachya Benth.
805	868915	944419-1	Fabaceae	Caesalpinioideae	Mimosoid clade	Species	Synonym	Racosperma leptostachyum (Benth.) Pedley	Austrobaileya	2: 351	(1987)			612780	470745-1	Acacia leptostachya Benth.
807	612786	70113-3	Fabaceae	Caesalpinioideae	Mimosoid clade	Subspecies	Accepted	Acacia leucoclada subsp. argentifolia Tindale	Proc. Linn. Soc. New South Wales	91: 151	(1966)	SE. Queensland to NE. New South Wales		612786	70113-3	Acacia leucoclada subsp. argentifolia Tindale
807	868917	953691-1	Fabaceae	Caesalpinioideae	Mimosoid clade	Subspecies	Synonym	Racosperma leucocladum subsp. argentifolium (Tindale) Pedley	Austrobaileya	2: 351	(1987)			612786	70113-3	Acacia leucoclada subsp. argentifolia Tindale
806	612785	470750-1	Fabaceae	Caesalpinioideae	Mimosoid clade	Species	Accepted	Acacia leucoclada Tindale	Proc. Linn. Soc. New South Wales	91: 149	(1966)	EC. New South Wales		612785	470750-1	Acacia leucoclada Tindale
806	868916	944420-1	Fabaceae	Caesalpinioideae	Mimosoid clade	Species	Synonym	Racosperma leucocladum (Tindale) Pedley	Austrobaileya	2: 351	(1987)			612785	470750-1	Acacia leucoclada Tindale
808	612787	470751-1	Fabaceae	Caesalpinioideae	Mimosoid clade	Species	Accepted	Acacia leucolobia Sweet	Hort. Brit.	, ed. 2: 165	(1830)	EC. New South Wales		612787	470751-1	Acacia leucolobia Sweet
808	911120		Fabaceae	Caesalpinioideae	Mimosoid clade	Species	Illegitimate	Acacia oleifolia Gera	Nuovo Diz. Univ. Ragion. Agric.	1: 111	(1834)		, nom. illeg.	612787	470751-1	Acacia leucolobia Sweet
808	428605	77060210-1	Fabaceae	Caesalpinioideae	Mimosoid clade	Species	Synonym	Racosperma leucolobium (Sweet) Pedley	Austrobaileya	6: 473	(2003)			612787	470751-1	Acacia leucolobia Sweet
809	612795	981010-1	Fabaceae	Caesalpinioideae	Mimosoid clade	Species	Accepted	Acacia levata R.S.Cowan & Maslin	Nuytsia	10: 41	(1995)	NW. Western Australia		612795	981010-1	Acacia levata R.S.Cowan & Maslin
809	428611	77060211-1	Fabaceae	Caesalpinioideae	Mimosoid clade	Species	Synonym	Racosperma levatum (R.S.Cowan & Maslin) Pedley	Austrobaileya	6: 473	(2003)			612795	981010-1	Acacia levata R.S.Cowan & Maslin
810	612797	470760-1	Fabaceae	Caesalpinioideae	Mimosoid clade	Species	Accepted	Acacia ligulata A.Cunn. ex Benth.	London J. Bot.	1: 362	(1842)	Australia		612797	470760-1	Acacia ligulata A.Cunn. ex Benth.
810	613264	471067-1	Fabaceae	Caesalpinioideae	Mimosoid clade	Species	Synonym	Acacia pallidiramosa Maiden & Blakely	J. Roy. Soc. Western Australia	13: 12	(1927)	Western Australia		612797	470760-1	Acacia ligulata A.Cunn. ex Benth.
810	868918	944421-1	Fabaceae	Caesalpinioideae	Mimosoid clade	Species	Synonym	Racosperma ligulatum (A.Cunn. ex Benth.) Pedley	Austrobaileya	2: 351	(1987)			612797	470760-1	Acacia ligulata A.Cunn. ex Benth.
811	612799	470761-1	Fabaceae	Caesalpinioideae	Mimosoid clade	Species	Accepted	Acacia ligustrina Meisn.	Pl. Preiss.	2: 203	(1848)	W. Western Australia		612799	470761-1	Acacia ligustrina Meisn.
[truncated: 83,883 more rows]
